# Supplementary material for: Cranberry proanthocyanidins have anti-biofilm properties against Pseudomonas aeruginosa
Source: BMC Complement Altern Med. 2014 Dec 16;14:499. doi: 10.1186/1472-6882-14-499 (PMC4320558; doi:10.1186/1472-6882-14-499)
Supplement: Supplementary file 1 — Additional file 1: Table S1.: All up- and down-regulated proteins in PAC treated P. aeruginosa bacteria as determined by LC/MS/MS. (XLSX 101 KB) [file 12906_2014_2085_MOESM1_ESM.xlsx]

## Sheet: Sheet1
Comparison
				Average spectra count
Reference	P (pro)	MW	Accession	Untreated	Treated
elongation factor Tu [Pseudomonas aeruginosa PAO1]	1e-30	43342.1	15599461	354.667	272.667
elongation factor G [Pseudomonas aeruginosa PAO1]	1.11022e-15	77735.5	15599462	142	100.333
molecular chaperone GroEL [Pseudomonas aeruginosa PAO1]	1e-30	57050.1	15599581	132.333	57.3333
trigger factor [Pseudomonas aeruginosa PAO1]	2.22045e-16	48552.2	15596997	131.667	71.3333
isocitrate dehydrogenase [Pseudomonas aeruginosa PAO1]	1e-30	45548.3	15597819	119.333	161
elongation factor Ts [Pseudomonas aeruginosa PAO1]	2.22045e-16	30634.2	15598851	118	72
bifunctional aconitate hydratase 2/2-methylisocitrate dehydratase [Pseudomonas aeruginosa PAO1]	1e-30	93569	15596984	109	64
nucleoside diphosphate kinase [Pseudomonas aeruginosa PAO1]	1e-30	15582	15599002	106	62.6667
succinyl-CoA synthetase subunit beta [Pseudomonas aeruginosa PAO1]	1e-30	41516.7	15596785	104.667	77.6667
phosphopyruvate hydratase [Pseudomonas aeruginosa PAO1]	1e-30	45167.2	15598831	86.6667	51.6667
30S ribosomal protein S1 [Pseudomonas aeruginosa PAO1]	1e-30	61832.1	15598358	84.3333	45.6667
sugar ABC transporter substrate-binding protein [Pseudomonas aeruginosa PAO1]	1e-30	45102.9	15598386	78.6667	26.3333
superoxide dismutase [Pseudomonas aeruginosa PAO1]	1e-30	21337.4	15599562	77	35.3333
molecular chaperone DnaK [Pseudomonas aeruginosa PAO1]	1e-30	68361.4	15599955	70	78.3333
ATP synthase F0F1 subunit beta [Pseudomonas aeruginosa PAO1]	1.44329e-14	49468.7	15600747	56.6667	97.6667
DNA-directed RNA polymerase subunit beta' [Pseudomonas aeruginosa PAO1]	1.55431e-14	154287	15599465	56	5.66667
isocitrate dehydrogenase [Pseudomonas aeruginosa PAO1]	1e-30	81582.4	15597820	55.3333	52.6667
heat shock protein 90 [Pseudomonas aeruginosa PAO1]	1e-30	71624	15596793	55.3333	49
succinyl-CoA synthetase subunit alpha [Pseudomonas aeruginosa PAO1]	1.11022e-15	30246.7	15596786	53.6667	53.6667
phosphoenolpyruvate synthase [Pseudomonas aeruginosa PAO1]	1.32561e-12	85762.8	15596967	53.6667	40.6667
electron transfer flavoprotein subunit alpha [Pseudomonas aeruginosa PAO1]	1.11022e-15	31403.6	15598147	51.3333	46.6667
CTP synthetase [Pseudomonas aeruginosa PAO1]	1.11022e-16	59580.7	15598833	49.3333	33.3333
malic enzyme [Pseudomonas aeruginosa PAO1]	1e-30	45399.6	15600239	49	44
branched-chain amino acid ABC transporter [Pseudomonas aeruginosa PAO1]	1e-30	39744.4	15596271	49	41.3333
carbamoyl phosphate synthase large subunit [Pseudomonas aeruginosa PAO1]	9.99201e-15	117257	15599950	47	30.3333
dihydrodipicolinate synthase [Pseudomonas aeruginosa PAO1]	2.4758e-13	31429.3	15596207	45.3333	46
arginine/ornithine binding protein AotJ [Pseudomonas aeruginosa PAO1]	7.77156e-15	27992.4	15596085	44.6667	48
4-hydroxyphenylpyruvate dioxygenase [Pseudomonas aeruginosa PAO1]	2.22045e-16	39888	15596062	43.6667	21
ABC transporter [Pseudomonas aeruginosa PAO1]	8.21565e-14	29717.4	15600269	43.3333	37.6667
ATP synthase F0F1 subunit alpha [Pseudomonas aeruginosa PAO1]	1.12133e-13	55358.8	15600749	43	64.3333
methylcitrate synthase [Pseudomonas aeruginosa PAO1]	7.77156e-15	41663.2	15595992	42	28.6667
ABC transporter [Pseudomonas aeruginosa PAO1]	6.66134e-15	33033.2	15596539	41.3333	44.3333
fumarase [Pseudomonas aeruginosa PAO1]	1e-30	54728.1	15599529	41.3333	1.66667
aromatic amino acid aminotransferase [Pseudomonas aeruginosa PAO1]	1e-30	43246.5	15596067	40.6667	27.3333
3-oxoacyl-ACP synthase [Pseudomonas aeruginosa PAO1]	1e-30	42779.3	15596806	40	28.3333
electron transfer flavoprotein subunit beta [Pseudomonas aeruginosa PAO1]	1.44329e-14	26360.4	15598148	39.3333	40.6667
4-aminobutyrate aminotransferase [Pseudomonas aeruginosa PAO1]	1.24345e-13	45191.8	15595463	39	50
ClpB protein [Pseudomonas aeruginosa PAO1]	1e-30	94947.4	15599738	38.6667	39.6667
valyl-tRNA synthetase [Pseudomonas aeruginosa PAO1]	1e-30	107640	15599029	38.6667	31
DNA-directed RNA polymerase subunit beta [Pseudomonas aeruginosa PAO1]	8.88178e-15	150744	15599466	38.6667	3.33333
hypothetical protein PA3836 [Pseudomonas aeruginosa PAO1]	1e-30	34199.1	15599031	38.3333	31
methionyl-tRNA synthetase [Pseudomonas aeruginosa PAO1]	3.55271e-13	74856	15598678	38.3333	29
isoleucyl-tRNA synthetase [Pseudomonas aeruginosa PAO1]	2.10942e-14	105398	15599756	37.6667	31
adenylosuccinate synthetase [Pseudomonas aeruginosa PAO1]	1e-30	46785.3	15600131	36.6667	28.3333
transcription elongation factor NusA [Pseudomonas aeruginosa PAO1]	1e-30	54625.3	15599939	36.3333	28.6667
malate synthase G [Pseudomonas aeruginosa PAO1]	1.11022e-15	78611.1	15595679	36	40.3333
dihydrolipoamide dehydrogenase [Pseudomonas aeruginosa PAO1]	5.9952e-13	50133.7	15596784	36	40.3333
aspartyl-tRNA synthetase [Pseudomonas aeruginosa PAO1]	1e-30	66166.1	15596160	36	26.6667
glycine dehydrogenase [Pseudomonas aeruginosa PAO1]	1.66533e-14	103854	15597641	35.3333	4.33333
phosphoglycerate kinase [Pseudomonas aeruginosa PAO1]	1e-30	40379.4	15595749	35	33.6667
glyceraldehyde-3-phosphate dehydrogenase [Pseudomonas aeruginosa PAO1]	1e-30	50080.1	15598197	34.6667	24.6667
azurin [Pseudomonas aeruginosa PAO1]	8.88178e-15	15998	15600115	34.3333	45.3333
acetyl-CoA acetyltransferase [Pseudomonas aeruginosa PAO1]	1e-30	40380.1	15597197	34.3333	23.6667
phosphoribosylamine--glycine ligase [Pseudomonas aeruginosa PAO1]	4.44089e-16	45184.2	15600048	34	32.6667
elongation factor G [Pseudomonas aeruginosa PAO1]	1e-30	77525.3	15597267	33.6667	31.3333
30S ribosomal protein S6 [Pseudomonas aeruginosa PAO1]	1e-30	16154.7	15600128	33.6667	27
hypothetical protein PA4701 [Pseudomonas aeruginosa PAO1]	1e-30	58340.1	15599895	33.3333	24.3333
bifunctional ornithine acetyltransferase/N-acetylglutamate synthase [Pseudomonas aeruginosa PAO1]	1e-30	41736.5	15599598	33	17.6667
hypothetical protein PA0423 [Pseudomonas aeruginosa PAO1]	7.77156e-15	20763.6	15595620	32.6667	52.6667
ribonucleotide-diphosphate reductase subunit alpha [Pseudomonas aeruginosa PAO1]	1e-30	107039	15596353	32.6667	20.3333
aconitate hydratase [Pseudomonas aeruginosa PAO1]	3.33067e-15	94831.9	15595991	32.6667	1.66667
arginine deiminase [Pseudomonas aeruginosa PAO1]	2.44249e-14	46406.6	15600364	32.3333	51.3333
glycine cleavage system protein T2 [Pseudomonas aeruginosa PAO1]	6.32272e-12	39856.6	15597638	32.3333	22.6667
dehydrocarnitine CoA transferase subunit B [Pseudomonas aeruginosa PAO1]	3.44169e-14	23171.8	15597196	32	18.3333
transcription termination factor Rho [Pseudomonas aeruginosa PAO1]	3.33067e-14	47039.8	15600432	31.6667	19.6667
polynucleotide phosphorylase [Pseudomonas aeruginosa PAO1]	1.55431e-14	75406.3	15599934	31.3333	15.3333
recombinase A [Pseudomonas aeruginosa PAO1]	7.77156e-15	36856.3	15598813	31.3333	14
hypothetical protein PA3313 [Pseudomonas aeruginosa PAO1]	3.33067e-15	36516.3	15598509	31	33
leucyl-tRNA synthetase [Pseudomonas aeruginosa PAO1]	8.10463e-14	97585.8	15599182	31	28.6667
thiol peroxidase [Pseudomonas aeruginosa PAO1]	1.11022e-14	17223	15597728	30.6667	30.3333
peroxidase [Pseudomonas aeruginosa PAO1]	1e-30	21808.2	15598725	30.3333	33.6667
arginyl-tRNA synthetase [Pseudomonas aeruginosa PAO1]	1e-30	65158.6	15600244	30.3333	31.3333
adenylate kinase [Pseudomonas aeruginosa PAO1]	1.22125e-14	23093.1	15598882	30	25.6667
thioredoxin [Pseudomonas aeruginosa PAO1]	1.64313e-13	11862	15600433	29.6667	36.6667
phosphoribosylformylglycinamidine synthase [Pseudomonas aeruginosa PAO1]	2.22045e-16	140559	15598958	29.6667	25.3333
alanyl-tRNA synthetase [Pseudomonas aeruginosa PAO1]	8.88178e-15	94643.2	15596100	29.6667	6.66667
hypothetical protein PA0085 [Pseudomonas aeruginosa PAO1]	3.35953e-12	17403.6	15595283	29.3333	28.3333
ribosome recycling factor [Pseudomonas aeruginosa PAO1]	8.88178e-15	20472.7	15598849	29.3333	27.3333
beta-ketoacyl synthase [Pseudomonas aeruginosa PAO1]	1.88738e-14	68721.1	15600367	29.3333	12
transketolase [Pseudomonas aeruginosa PAO1]	1e-30	72175.1	15595745	28.6667	19.3333
glycerol kinase [Pseudomonas aeruginosa PAO1]	1.16906e-12	55931.2	15598778	28.6667	13.6667
transcription antitermination protein NusG [Pseudomonas aeruginosa PAO1]	1.11022e-16	20149.4	15599471	28.3333	21.6667
lysyl-tRNA synthetase [Pseudomonas aeruginosa PAO1]	9.64784e-13	57293.3	15598896	28.3333	20
acetyl-CoA synthetase [Pseudomonas aeruginosa PAO1]	3.33067e-15	71717.2	15596084	27.6667	25
GMP synthase [Pseudomonas aeruginosa PAO1]	1.03029e-12	57922.9	15598964	27.3333	24.3333
cell division inhibitor MinD [Pseudomonas aeruginosa PAO1]	3.33067e-15	29616.7	15598440	27	28
glutaminyl-tRNA synthetase [Pseudomonas aeruginosa PAO1]	1e-30	62873.4	15596991	27	22.3333
rod shape-determining protein MreB [Pseudomonas aeruginosa PAO1]	8.88178e-15	36953.3	15599677	27	7.66667
hypothetical protein PA0084 [Pseudomonas aeruginosa PAO1]	1.11022e-16	55736.9	15595282	26.6667	35
acyl carrier protein [Pseudomonas aeruginosa PAO1]	1e-30	8735.33	15598162	26.6667	23.3333
polyamine transporter [Pseudomonas aeruginosa PAO1]	7.66054e-14	40603.8	15595497	26.6667	21.3333
threonyl-tRNA synthetase [Pseudomonas aeruginosa PAO1]	6.66134e-15	73034	15597940	26.6667	9.33333
suppressor protein DksA [Pseudomonas aeruginosa PAO1]	1.11022e-14	17333.5	15599917	26.3333	21
alkyl hydroperoxide reductase [Pseudomonas aeruginosa PAO1]	1e-30	20528.5	15595337	26	40.3333
aminopeptidase [Pseudomonas aeruginosa PAO1]	3.66374e-14	99984.4	15598279	26	30.6667
bifunctional N-succinyldiaminopimelate-aminotransferase/acetylornithine transaminase protein [Pseudomonas aeruginosa PAO1]	1e-30	43720.5	15596092	26	27
phosphoenolpyruvate carboxykinase [Pseudomonas aeruginosa PAO1]	1.11022e-14	55697.1	15600385	26	18.3333
keto-hydroxyglutarate-aldolase/keto-deoxy-phosphogluconate aldolase [Pseudomonas aeruginosa PAO1]	1.21569e-12	23938.5	15598377	26	16.6667
aspartyl/glutamyl-tRNA amidotransferase subunit B [Pseudomonas aeruginosa PAO1]	6.66134e-14	53048	15599680	25.6667	26
oligopeptidase A [Pseudomonas aeruginosa PAO1]	1e-30	75996.3	15595265	25.6667	18.3333
DNA-binding protein HU [Pseudomonas aeruginosa PAO1]	1.05275e-10	9081.04	15597001	25.3333	41
peptidyl-prolyl cis-trans isomerase B [Pseudomonas aeruginosa PAO1]	3.61822e-12	18115	15596990	25.3333	25.3333
nitrite reductase [Pseudomonas aeruginosa PAO1]	5.55112e-15	62614.3	15595716	25	27.3333
pyruvate kinase [Pseudomonas aeruginosa PAO1]	1.65867e-12	52220.2	15599525	25	21.6667
fructose-1,6-bisphosphate aldolase [Pseudomonas aeruginosa PAO1]	2.9976e-14	38549.3	15595752	24.6667	20.6667
S-adenosylmethionine synthetase [Pseudomonas aeruginosa PAO1]	2.9976e-14	42682.7	15595743	24	23
trans-2-enoyl-CoA reductase [Pseudomonas aeruginosa PAO1]	1e-30	43501.3	15598146	24	21.3333
50S ribosomal protein L25 [Pseudomonas aeruginosa PAO1]	1.11022e-15	21948.7	15599866	24	16.3333
fumarylacetoacetase [Pseudomonas aeruginosa PAO1]	3.01981e-13	46312.7	15597204	24	10
translation initiation factor IF-2 [Pseudomonas aeruginosa PAO1]	4.44089e-15	90856.9	15599938	24	4
aspartyl/glutamyl-tRNA amidotransferase subunit A [Pseudomonas aeruginosa PAO1]	1e-30	51830.4	15599679	23.6667	22.6667
glutamate-1-semialdehyde aminotransferase [Pseudomonas aeruginosa PAO1]	3.33067e-15	45368.8	15599172	23.6667	20.6667
tyrosyl-tRNA synthetase [Pseudomonas aeruginosa PAO1]	5.12923e-13	44102.2	15595865	23.6667	17.3333
peptidyl-prolyl cis-trans isomerase SurA [Pseudomonas aeruginosa PAO1]	1e-30	48443.3	15595791	23.3333	29.3333
ferric iron-binding periplasmic protein HitA [Pseudomonas aeruginosa PAO1]	2.22045e-15	36126.7	15599882	23	46.3333
cysteinyl-tRNA synthetase [Pseudomonas aeruginosa PAO1]	1.11022e-15	51244.7	15596992	23	25.6667
phosphoglyceromutase [Pseudomonas aeruginosa PAO1]	2.54241e-13	55566.1	15600324	23	24
cysteine desulfurase [Pseudomonas aeruginosa PAO1]	4.84834e-12	44638.7	15599009	23	9.33333
phosphomannomutase [Pseudomonas aeruginosa PAO1]	3.92208e-11	50264	15600515	22.6667	21.6667
histidinol dehydrogenase [Pseudomonas aeruginosa PAO1]	6.50746e-11	47150.2	15599644	22.6667	20.6667
30S ribosomal protein S2 [Pseudomonas aeruginosa PAO1]	1e-30	27319.1	15598852	22.6667	16
DNA polymerase III subunit beta [Pseudomonas aeruginosa PAO1]	1.11022e-15	40669.4	15595200	22.3333	25.6667
ABC transporter [Pseudomonas aeruginosa PAO1]	2.33147e-14	60039.5	15599692	22.3333	8.33333
glutamyl-tRNA synthetase [Pseudomonas aeruginosa PAO1]	1.33227e-14	56713	15598330	22	18
acetylglutamate kinase [Pseudomonas aeruginosa PAO1]	6.66134e-15	31829	15600516	22	11.6667
prolyl-tRNA synthetase [Pseudomonas aeruginosa PAO1]	1e-30	63064.7	15596153	21.6667	19.6667
inorganic pyrophosphatase [Pseudomonas aeruginosa PAO1]	3.33067e-15	19384	15599226	21.6667	16.3333
NAD synthetase [Pseudomonas aeruginosa PAO1]	7.77156e-15	29678.5	15600113	21.3333	27.6667
aconitate hydratase [Pseudomonas aeruginosa PAO1]	1e-30	99085.6	15596759	21.3333	18
histidyl-tRNA synthetase [Pseudomonas aeruginosa PAO1]	3.25961e-12	47482.5	15598997	21	13.6667
glucan biosynthesis protein G [Pseudomonas aeruginosa PAO1]	6.66134e-15	59439.5	15600271	20.6667	22
ornithine carbamoyltransferase [Pseudomonas aeruginosa PAO1]	1.65864e-10	38084.2	15600365	20.6667	18.3333
ATP-dependent protease ATP-binding subunit ClpX [Pseudomonas aeruginosa PAO1]	5.91971e-12	46962.5	15596999	20.6667	14
hypothetical protein PA4463 [Pseudomonas aeruginosa PAO1]	3.9968e-14	11732.2	15599659	20.3333	35.6667
S-adenosyl-L-homocysteine hydrolase [Pseudomonas aeruginosa PAO1]	2.22045e-14	51367.2	15595629	20.3333	32
hypothetical protein PA5339 [Pseudomonas aeruginosa PAO1]	1.11022e-15	13601	15600532	20.3333	23.6667
aromatic amino acid aminotransferase [Pseudomonas aeruginosa PAO1]	1.65423e-13	43292.4	15598335	20.3333	11.6667
type II citrate synthase [Pseudomonas aeruginosa PAO1]	1.11022e-15	47664	15596777	20.3333	5.33333
heat shock protein GrpE [Pseudomonas aeruginosa PAO1]	3.65263e-13	20689.3	15599956	20	16.6667
ketol-acid reductoisomerase [Pseudomonas aeruginosa PAO1]	5.77316e-14	36401.3	15599888	20	6.66667
bifunctional phosphoribosylaminoimidazolecarboxamide formyltransferase/IMP cyclohydrolase [Pseudomonas aeruginosa PAO1]	1.27842e-11	57629.8	15600047	19.6667	17.3333
2-isopropylmalate synthase [Pseudomonas aeruginosa PAO1]	1.11022e-15	65766.7	308154506	19.3333	27.3333
polyamine transporter [Pseudomonas aeruginosa PAO1]	1.29119e-12	40044.6	15595498	19.3333	18.3333
3-ketoacyl-ACP reductase [Pseudomonas aeruginosa PAO1]	1e-30	25569.4	15598163	19.3333	15.3333
D-3-phosphoglycerate dehydrogenase [Pseudomonas aeruginosa PAO1]	4.01913e-10	44189.3	15595513	19.3333	13.6667
peptide chain release factor 3 [Pseudomonas aeruginosa PAO1]	1.94289e-13	59827.5	15599098	19.3333	12.6667
1-(5-phosphoribosyl)-5-[(5-phosphoribosylamino)methylideneamino] imidazole-4-carboxamide isomerase [Pseudomonas aeruginosa PAO1]	1.11022e-15	25921.4	15600334	19.3333	12.6667
aspartate ammonia-lyase [Pseudomonas aeruginosa PAO1]	4.21885e-14	51037.8	15600622	19.3333	12
GTP-dependent nucleic acid-binding protein EngD [Pseudomonas aeruginosa PAO1]	1e-30	40052.7	15599868	19.3333	11.6667
ribose-phosphate pyrophosphokinase [Pseudomonas aeruginosa PAO1]	3.56493e-11	34018.8	15599865	19.3333	11
hypothetical protein PA3647 [Pseudomonas aeruginosa PAO1]	2.59792e-13	19078	15598843	19.3333	8.66667
iron ABC transporter [Pseudomonas aeruginosa PAO1]	3.45279e-13	36269.7	15600410	19	20.3333
phenylalanine 4-monooxygenase [Pseudomonas aeruginosa PAO1]	2.04281e-13	30302.7	15596069	19	18
thiol:disulfide interchange protein DsbA [Pseudomonas aeruginosa PAO1]	4.87388e-13	23359.8	15600682	19	17.6667
hypothetical protein PA3533 [Pseudomonas aeruginosa PAO1]	2.39155e-10	11835	15598729	18.6667	19
DNA-directed RNA polymerase subunit alpha [Pseudomonas aeruginosa PAO1]	7.18859e-09	36627.3	15599434	18.6667	11.3333
aspartate-semialdehyde dehydrogenase [Pseudomonas aeruginosa PAO1]	1e-30	40468.9	15598313	18.3333	18.6667
glutaminase-asparaginase [Pseudomonas aeruginosa PAO1]	1e-30	38620.2	15596534	18.3333	16
50S ribosomal protein L9 [Pseudomonas aeruginosa PAO1]	2.22045e-16	15522.3	15600125	18.3333	15.3333
acetyl-CoA carboxylase biotin carboxylase subunit [Pseudomonas aeruginosa PAO1]	1e-30	48857.1	15600041	18.3333	15
phosphoribosylaminoimidazole-succinocarboxamide synthase [Pseudomonas aeruginosa PAO1]	1.38108e-09	26813.9	15596210	18.3333	11
carbamate kinase [Pseudomonas aeruginosa PAO1]	3.33067e-15	33059.4	15600366	18	26.3333
transaldolase B [Pseudomonas aeruginosa PAO1]	6.39488e-13	33925.5	15597992	18	20.6667
serine hydroxymethyltransferase [Pseudomonas aeruginosa PAO1]	2.22045e-15	45128.9	15599798	18	12.3333
translocation protein TolB [Pseudomonas aeruginosa PAO1]	5.88418e-14	47722.4	15596169	17.6667	28.3333
hypothetical protein PA1789 [Pseudomonas aeruginosa PAO1]	2.17604e-12	31254.3	15596986	17.3333	24
hypothetical protein PA1579 [Pseudomonas aeruginosa PAO1]	1e-30	22096.5	15596776	17.3333	18.3333
c4-dicarboxylate-binding protein [Pseudomonas aeruginosa PAO1]	6.95e-13	37027.4	15600360	17.3333	15
co-chaperonin GroES [Pseudomonas aeruginosa PAO1]	1.11022e-15	10260.5	15599582	17	24.3333
transcription elongation factor GreA [Pseudomonas aeruginosa PAO1]	1.33638e-11	17147.9	15599949	17	17.3333
peptidyl-prolyl cis-trans isomerase C2 [Pseudomonas aeruginosa PAO1]	2.99417e-10	9956.91	15599371	17	13.3333
hypothetical protein PA0446 [Pseudomonas aeruginosa PAO1]	1e-30	43819.9	15595643	16.6667	18.6667
6-phosphogluconolactonase [Pseudomonas aeruginosa PAO1]	1.1996e-11	25555.5	15598378	16.6667	16.6667
orotate phosphoribosyltransferase [Pseudomonas aeruginosa PAO1]	6.66134e-14	23306.2	15600524	16.6667	15.3333
argininosuccinate synthase [Pseudomonas aeruginosa PAO1]	1e-30	45269.1	15598721	16.6667	5
aminotransferase [Pseudomonas aeruginosa PAO1]	6.88338e-14	50420.8	15595496	16.3333	27.6667
ferric uptake regulation protein [Pseudomonas aeruginosa PAO1]	4.12824e-09	15224.8	15599958	16.3333	19.3333
thioredoxin reductase [Pseudomonas aeruginosa PAO1]	1e-30	33796.8	15597812	16.3333	13
50S ribosomal protein L10 [Pseudomonas aeruginosa PAO1]	6.66134e-15	17623.4	15599468	16.3333	6
homogentisate 1,2-dioxygenase [Pseudomonas aeruginosa PAO1]	9.21485e-13	47811.1	15597205	16.3333	0
hypothetical protein PA3440 [Pseudomonas aeruginosa PAO1]	6.66134e-15	11629.7	15598636	16	14.6667
hypothetical protein PA3309 [Pseudomonas aeruginosa PAO1]	8.99281e-14	16485.7	15598505	15.6667	21
multifunctional fatty acid oxidation complex subunit alpha [Pseudomonas aeruginosa PAO1]	5.97189e-12	76905.3	15598210	15.6667	20.6667
oxidoreductase [Pseudomonas aeruginosa PAO1]	9.65894e-14	34530.3	15597030	15.6667	20.3333
adenylosuccinate lyase [Pseudomonas aeruginosa PAO1]	1.39777e-12	50469.5	15597825	15.6667	7.33333
outer-membrane lipoprotein carrier protein [Pseudomonas aeruginosa PAO1]	1.43552e-12	23058.1	15597810	15.3333	20
elongation factor P [Pseudomonas aeruginosa PAO1]	1.88738e-14	20971.6	15598047	15.3333	13.6667
2-dehydro-3-deoxyphosphooctonate aldolase [Pseudomonas aeruginosa PAO1]	1.43763e-11	31123.1	15598832	15.3333	11
30S ribosomal protein S5 [Pseudomonas aeruginosa PAO1]	1.88738e-14	17614.3	15599442	15.3333	4.66667
5,10-methylenetetrahydrofolate reductase [Pseudomonas aeruginosa PAO1]	1e-30	32208.3	15595627	15	26.3333
dna-binding stress protein [Pseudomonas aeruginosa PAO1]	1.44329e-14	17481.9	15596159	15	22.6667
UDP-3-O-[3-hydroxymyristoyl] N-acetylglucosamine deacetylase [Pseudomonas aeruginosa PAO1]	7.77156e-15	33414.3	15599602	15	16
GTPase ObgE [Pseudomonas aeruginosa PAO1]	1.22125e-14	44311.8	15599762	15	15
hypothetical protein PA0020 [Pseudomonas aeruginosa PAO1]	5.86253e-11	37563	15595218	15	14
hypothetical protein PA5148 [Pseudomonas aeruginosa PAO1]	2.40696e-12	10618.1	15600341	15	13.6667
preprotein translocase subunit SecB [Pseudomonas aeruginosa PAO1]	1.11022e-16	18135.1	15600321	15	12
catabolite repression control protein [Pseudomonas aeruginosa PAO1]	3.51941e-13	29825.8	15600525	14.6667	16
phospho-2-dehydro-3-deoxyheptonate aldolase [Pseudomonas aeruginosa PAO1]	5.55112e-15	39108.2	15596947	14.6667	12
phosphogluconate dehydratase [Pseudomonas aeruginosa PAO1]	1.11022e-14	65141.4	15598390	14.6667	11.6667
succinate dehydrogenase flavoprotein subunit [Pseudomonas aeruginosa PAO1]	1e-30	63492.2	15596780	14.6667	8
pterin-4-alpha-carbinolamine dehydratase [Pseudomonas aeruginosa PAO1]	1.03362e-11	13324.7	15596068	14.3333	10.3333
hypothetical protein PA1069 [Pseudomonas aeruginosa PAO1]	2.22045e-16	86061.3	15596266	14.3333	5.66667
scaffold protein [Pseudomonas aeruginosa PAO1]	1e-30	13744	15599008	14.3333	4
phosphopantetheine adenylyltransferase [Pseudomonas aeruginosa PAO1]	9.1174e-10	17760.4	15595560	14.3333	0.666667
glyceraldehyde-3-phosphate dehydrogenase [Pseudomonas aeruginosa PAO1]	1e-30	59923.4	15597519	14	25
phosphoserine aminotransferase [Pseudomonas aeruginosa PAO1]	7.68274e-13	39924.1	15598363	14	11.3333
3-ketoacyl-ACP reductase [Pseudomonas aeruginosa PAO1]	6.77292e-11	26702.8	15599585	14	11.3333
DNA polymerase I [Pseudomonas aeruginosa PAO1]	2.55351e-14	99731	15600686	14	10
glutamine synthetase [Pseudomonas aeruginosa PAO1]	1.55431e-14	51911.9	15600312	14	7
hypothetical protein PA5139 [Pseudomonas aeruginosa PAO1]	2.10942e-14	27548.3	15600332	14	6.66667
NAD+ dependent aldehyde dehydrogenase ExaC [Pseudomonas aeruginosa PAO1]	9.49463e-12	54858.1	15597180	14	3
UDP-N-acetylglucosamine 1-carboxyvinyltransferase [Pseudomonas aeruginosa PAO1]	7.18024e-08	44617.3	15599646	13.6667	20.6667
hypothetical protein PA1830 [Pseudomonas aeruginosa PAO1]	8.65974e-14	11102.4	15597027	13.6667	20
cytochrome C551 peroxidase precursor [Pseudomonas aeruginosa PAO1]	8.88178e-15	37380	15599783	13.6667	12
gamma-glutamyltranspeptidase [Pseudomonas aeruginosa PAO1]	3.4861e-13	59836.8	15596535	13.6667	8
Lon protease [Pseudomonas aeruginosa PAO1]	4.57079e-12	88592.1	15597000	13.6667	8
hypothetical protein PA5138 [Pseudomonas aeruginosa PAO1]	1.21673e-10	27897.6	15600331	13.6667	8
ABC transporter [Pseudomonas aeruginosa PAO1]	3.44169e-14	58575.2	15599698	13.6667	0
hypothetical protein PA4352 [Pseudomonas aeruginosa PAO1]	1.22125e-14	30952.7	15599548	13.3333	26.3333
aldehyde dehydrogenase [Pseudomonas aeruginosa PAO1]	1.65645e-12	53110.5	15600505	13.3333	19.3333
nitrogen regulatory protein P-II 2 [Pseudomonas aeruginosa PAO1]	4.53937e-11	12278.6	15600481	13.3333	16.3333
peptide chain release factor 1 [Pseudomonas aeruginosa PAO1]	1.11022e-14	41145.4	308198348	13.3333	14.3333
dihydrodipicolinate reductase [Pseudomonas aeruginosa PAO1]	1e-30	28306.8	15599953	13.3333	11.3333
50S ribosomal protein L6 [Pseudomonas aeruginosa PAO1]	4.28879e-12	19087.4	15599444	13.3333	5.33333
hypothetical protein PA2945 [Pseudomonas aeruginosa PAO1]	1e-30	41181.3	15598141	13.3333	4.66667
ABC transporter [Pseudomonas aeruginosa PAO1]	1.22125e-14	59637.3	15599696	13.3333	2.33333
sulfate ABC transporter substrate-binding protein [Pseudomonas aeruginosa PAO1]	1.9984e-14	36494.6	15596690	13	31.3333
amino acid ABC transporter substrate-binding protein [Pseudomonas aeruginosa PAO1]	9.99201e-15	27544.2	15600346	13	9
tRNA-specific 2-thiouridylase MnmA [Pseudomonas aeruginosa PAO1]	1.88738e-14	41860.3	15597822	13	7.33333
glucosamine--fructose-6-phosphate aminotransferase [Pseudomonas aeruginosa PAO1]	5.55112e-15	66254	15600742	13	6.33333
dihydroorotase [Pseudomonas aeruginosa PAO1]	3.33067e-15	38382.7	15598723	12.6667	13
cytidylate kinase [Pseudomonas aeruginosa PAO1]	1.04361e-12	24621.9	15598359	12.6667	12.3333
glycyl-tRNA synthetase subunit beta [Pseudomonas aeruginosa PAO1]	5.04041e-13	73928	15595206	12.6667	10.3333
glyceraldehyde 3-phosphate dehydrogenase [Pseudomonas aeruginosa PAO1]	1e-30	36147.6	15598391	12.6667	10.3333
hypothetical protein PA0758 [Pseudomonas aeruginosa PAO1]	3.74563e-09	30856	15595955	12.6667	9.33333
indole-3-glycerol phosphate synthase [Pseudomonas aeruginosa PAO1]	3.60916e-07	30328.1	15595848	12.6667	8.33333
LamB/YcsF family protein [Pseudomonas aeruginosa PAO1]	1.09912e-13	26317.3	15597308	12.6667	7.66667
nucleotide-binding protein [Pseudomonas aeruginosa PAO1]	3.61267e-12	18032.5	15599591	12.3333	14.6667
octaprenyl-diphosphate synthase [Pseudomonas aeruginosa PAO1]	9.4984e-11	34829.9	15599765	12.3333	11.6667
gamma-carboxygeranoyl-CoA hydratase [Pseudomonas aeruginosa PAO1]	8.48988e-12	28928.9	15597209	12.3333	10.6667
3-hydroxydecanoyl-ACP dehydratase [Pseudomonas aeruginosa PAO1]	7.65055e-12	18735.5	15596807	12.3333	10.3333
seryl-tRNA synthetase [Pseudomonas aeruginosa PAO1]	2.17149e-11	47202.2	15597808	12.3333	9.66667
dihydroxy-acid dehydratase [Pseudomonas aeruginosa PAO1]	2.1364e-10	65118.9	15595550	12.3333	7.66667
peptidyl-prolyl cis-trans isomerase A [Pseudomonas aeruginosa PAO1]	2.22045e-15	20091.5	15598423	12	15.3333
low specificity l-threonine aldolase [Pseudomonas aeruginosa PAO1]	1.27676e-13	38188.7	15600606	12	14
2-methylisocitrate lyase [Pseudomonas aeruginosa PAO1]	2.39373e-10	32117.3	15595993	12	8.33333
50S ribosomal protein L32 [Pseudomonas aeruginosa PAO1]	1.14187e-09	6787.4	15598166	12	8.33333
threonine synthase [Pseudomonas aeruginosa PAO1]	1.44329e-14	51762.6	15598930	12	7.33333
carbonic anhydrase [Pseudomonas aeruginosa PAO1]	1e-30	24208.3	15599871	12	6.33333
maleylacetoacetate isomerase [Pseudomonas aeruginosa PAO1]	1.11022e-15	23670.3	15597203	12	3
hypothetical protein PA5475 [Pseudomonas aeruginosa PAO1]	1e-30	20987.2	15600668	11.6667	18.3333
3-dehydroquinate synthase [Pseudomonas aeruginosa PAO1]	4.71956e-11	40083.9	15600231	11.6667	14.6667
acyl-CoA thiolase [Pseudomonas aeruginosa PAO1]	3.77476e-14	41374.1	15597749	11.6667	13
nicotinate-nucleotide pyrophosphorylase [Pseudomonas aeruginosa PAO1]	7.56707e-10	30533	15599720	11.6667	12.3333
hypothetical protein PA0317 [Pseudomonas aeruginosa PAO1]	2.43149e-08	51254	15595514	11.6667	11.6667
twitching motility protein PilG [Pseudomonas aeruginosa PAO1]	2.22045e-15	14708.7	15595605	11.6667	11
hypothetical protein PA2575 [Pseudomonas aeruginosa PAO1]	2.55351e-14	22208.3	15597771	11.6667	9
xanthine phosphoribosyltransferase [Pseudomonas aeruginosa PAO1]	2.96013e-08	20594	15600491	11.6667	7.33333
ABC transporter [Pseudomonas aeruginosa PAO1]	1.02407e-11	38143.3	15595801	11.6667	6.33333
isovaleryl-CoA dehydrogenase [Pseudomonas aeruginosa PAO1]	8.88178e-15	42182.2	15597211	11.6667	4
twitching motility protein PilH [Pseudomonas aeruginosa PAO1]	1.05993e-10	13265	15595606	11.3333	12.6667
D-alanine--D-alanine ligase [Pseudomonas aeruginosa PAO1]	1.50546e-12	34341.6	15599606	11.3333	11.6667
hypothetical protein PA4453 [Pseudomonas aeruginosa PAO1]	4.4087e-12	23745.5	15599649	11.3333	11.3333
NAD(P)H-dependent glycerol-3-phosphate dehydrogenase [Pseudomonas aeruginosa PAO1]	3.18065e-07	36750.2	15596811	11.3333	11
dehydrocarnitine CoA transferase subunit A [Pseudomonas aeruginosa PAO1]	1.11022e-15	25228.1	15597195	11.3333	9
phosphoribosylglycinamide formyltransferase 2 [Pseudomonas aeruginosa PAO1]	1.11022e-15	42316.1	15598946	11.3333	6.66667
methylthioribose-1-phosphate isomerase [Pseudomonas aeruginosa PAO1]	1.11022e-15	39400.4	15598365	11.3333	3.66667
4-hydroxy-3-methylbut-2-en-1-yl diphosphate synthase [Pseudomonas aeruginosa PAO1]	5.19362e-12	40031.2	15598998	11.3333	0
purine-binding chemotaxis protein [Pseudomonas aeruginosa PAO1]	2.19824e-13	17525	15596661	11	15.3333
nucleoside diphosphate kinase regulator [Pseudomonas aeruginosa PAO1]	1.9984e-14	14396.5	15600467	11	11
amidophosphoribosyltransferase [Pseudomonas aeruginosa PAO1]	3.58058e-11	55335.4	15598304	11	8.66667
transcriptional regulator Anr [Pseudomonas aeruginosa PAO1]	4.90799e-10	27111.9	15596741	11	8
delta-aminolevulinic acid dehydratase [Pseudomonas aeruginosa PAO1]	3.21965e-14	37013.9	15600436	11	7
DNA gyrase subunit A [Pseudomonas aeruginosa PAO1]	2.06501e-13	101072	15598364	11	1.33333
ribonucleotide-diphosphate reductase subunit beta [Pseudomonas aeruginosa PAO1]	1e-30	47356.1	15596352	10.6667	19.3333
hypothetical protein PA4308 [Pseudomonas aeruginosa PAO1]	1e-30	53214.2	15599504	10.6667	10.6667
1-phosphofructokinase [Pseudomonas aeruginosa PAO1]	2.35367e-13	33360.6	15598757	10.6667	6
acyl-CoA dehydrogenase [Pseudomonas aeruginosa PAO1]	5.57332e-12	65316.4	15595703	10.6667	5
coproporphyrinogen III oxidase [Pseudomonas aeruginosa PAO1]	1.04734e-08	52455.4	15596743	10.6667	5
50S ribosomal protein L3 [Pseudomonas aeruginosa PAO1]	1.86803e-10	22577.7	15599459	10.6667	0.666667
UDP-N-acetylmuramoylalanyl-D-glutamate--2,6-diaminopimelate ligase [Pseudomonas aeruginosa PAO1]	3.96441e-08	51231.7	15599613	10.3333	14.6667
cysteine synthase A [Pseudomonas aeruginosa PAO1]	5.8924e-11	34287.9	15597905	10.3333	14.3333
xenobiotic reductase [Pseudomonas aeruginosa PAO1]	8.19749e-10	37773.3	15599552	10.3333	12.6667
branched-chain amino acid aminotransferase [Pseudomonas aeruginosa PAO1]	1.55431e-14	34063.1	15600206	10.3333	12.6667
50S ribosomal protein L1 [Pseudomonas aeruginosa PAO1]	5.85088e-13	24219	15599469	10.3333	11.6667
methionine aminopeptidase [Pseudomonas aeruginosa PAO1]	4.44089e-15	29067.8	15598853	10.3333	11.3333
50S ribosomal protein L24 [Pseudomonas aeruginosa PAO1]	5.75344e-09	11463.4	15599448	10.3333	10
hypothetical protein PA0856 [Pseudomonas aeruginosa PAO1]	1.23292e-10	19985.5	15596053	10.3333	9
aspartate kinase [Pseudomonas aeruginosa PAO1]	6.29798e-09	44361.2	15596101	10.3333	9
short-chain dehydrogenase [Pseudomonas aeruginosa PAO1]	6.67522e-11	26409.7	15597750	10	12
diaminopimelate decarboxylase [Pseudomonas aeruginosa PAO1]	9.82769e-12	45462.6	15600470	10	8.66667
50S ribosomal protein L5 [Pseudomonas aeruginosa PAO1]	2.58682e-13	20379	15599447	10	7.33333
serine protease MucD [Pseudomonas aeruginosa PAO1]	2.22045e-16	50290.7	15595963	10	5
homoserine dehydrogenase [Pseudomonas aeruginosa PAO1]	1.3376e-11	46195.3	15598931	10	4.66667
two-component response regulator CbrB [Pseudomonas aeruginosa PAO1]	1e-30	52254.2	15599920	10	4.66667
queuine tRNA-ribosyltransferase [Pseudomonas aeruginosa PAO1]	3.07532e-13	41178.8	15599018	10	2
hypothetical protein PA4632 [Pseudomonas aeruginosa PAO1]	2.22045e-15	29140.7	15599828	10	2
glutaryl-CoA dehydrogenase [Pseudomonas aeruginosa PAO1]	1e-30	43283.8	15595644	9.66667	13.6667
hypothetical protein PA0388 [Pseudomonas aeruginosa PAO1]	4.61475e-11	15293.1	15595585	9.66667	13
negative regulator for alginate biosynthesis MucB [Pseudomonas aeruginosa PAO1]	2.78564e-10	34550.8	15595961	9.66667	11.6667
hypothetical protein PA0315 [Pseudomonas aeruginosa PAO1]	2.8229e-08	15453.1	15595512	9.66667	11
tryptophanyl-tRNA synthetase [Pseudomonas aeruginosa PAO1]	1.70641e-12	48931.5	15599635	9.66667	10
hypothetical protein PA4388 [Pseudomonas aeruginosa PAO1]	1.48348e-11	26983.7	15599584	9.66667	9.66667
phosphoribosylaminoimidazole carboxylase catalytic subunit [Pseudomonas aeruginosa PAO1]	4.34874e-12	16878.8	15600619	9.66667	7.33333
UTP-glucose-1-phosphate uridylyltransferase [Pseudomonas aeruginosa PAO1]	3.77476e-14	31216	15597219	9.66667	7
ribonuclease PH [Pseudomonas aeruginosa PAO1]	4.38205e-12	25638.3	15600527	9.66667	6.33333
30S ribosomal protein S4 [Pseudomonas aeruginosa PAO1]	5.19277e-06	23263.3	15599435	9.66667	5.33333
translation initiation factor IF-3 [Pseudomonas aeruginosa PAO1]	2.88658e-14	20869.3	15597939	9.66667	1.66667
oxidoreductase [Pseudomonas aeruginosa PAO1]	1.88738e-14	36809.1	15597687	9.33333	12.3333
dihydrolipoamide dehydrogenase [Pseudomonas aeruginosa PAO1]	1e-30	48558.8	15597446	9.33333	10.3333
coproporphyrinogen III oxidase [Pseudomonas aeruginosa PAO1]	6.53332e-09	34784.1	15595222	9.33333	8.33333
thioredoxin [Pseudomonas aeruginosa PAO1]	1.11022e-16	31858.4	15599256	9.33333	7.66667
extragenic suppressor protein SuhB [Pseudomonas aeruginosa PAO1]	1.83389e-10	29503.2	15599013	9.33333	7.33333
oxidoreductase [Pseudomonas aeruginosa PAO1]	4.44089e-15	36655.5	15598763	9.33333	6
DNA gyrase subunit B [Pseudomonas aeruginosa PAO1]	1e-30	90133	15595202	9.33333	5
dTDP-D-glucose 4,6-dehydratase [Pseudomonas aeruginosa PAO1]	5.55112e-15	39517.9	15600354	9	14
ATP synthase F0F1 subunit delta [Pseudomonas aeruginosa PAO1]	2.22045e-15	19248.2	15600750	9	12
ATP phosphoribosyltransferase [Pseudomonas aeruginosa PAO1]	5.59885e-12	42519.9	15600132	9	10
tetrahydrodipicolinate succinylase [Pseudomonas aeruginosa PAO1]	8.86089e-09	35950.9	15598862	9	9.66667
nitroreductase [Pseudomonas aeruginosa PAO1]	7.77156e-15	22435.5	15600383	9	8.33333
glucose-6-phosphate 1-dehydrogenase [Pseudomonas aeruginosa PAO1]	6.99352e-11	55585.8	15598379	9	4.66667
dihydrolipoamide succinyltransferase [Pseudomonas aeruginosa PAO1]	4.24135e-06	42860.6	15596783	8.66667	10.3333
tryptophan synthase subunit beta [Pseudomonas aeruginosa PAO1]	3.68039e-12	43652.9	15595234	8.66667	8.33333
succinylarginine dihydrolase [Pseudomonas aeruginosa PAO1]	3.99475e-08	48844.4	15596096	8.66667	7
2-oxoglutarate dehydrogenase E1 [Pseudomonas aeruginosa PAO1]	3.33067e-14	105812	15596782	8.66667	7
enoyl-CoA hydratase [Pseudomonas aeruginosa PAO1]	1.87086e-09	29885.3	15595942	8.66667	6.66667
hypothetical protein PA3785 [Pseudomonas aeruginosa PAO1]	2.24289e-06	16989.5	15598980	8.66667	5.33333
hypothetical protein PA5346 [Pseudomonas aeruginosa PAO1]	1e-30	51395.5	15600539	8.66667	2.33333
pyruvate dehydrogenase subunit E1 [Pseudomonas aeruginosa PAO1]	5.36161e-10	99501.1	15600208	8.33333	27.6667
response regulator ErdR [Pseudomonas aeruginosa PAO1]	2.37688e-08	23516.3	15598800	8.33333	12
cold-shock protein [Pseudomonas aeruginosa PAO1]	2.22139e-10	7719.92	15596356	8.33333	9.33333
ABC transporter [Pseudomonas aeruginosa PAO1]	3.5405e-12	70429.6	15597007	8.33333	8.66667
hydroxymethylglutaryl-CoA lyase [Pseudomonas aeruginosa PAO1]	1.22125e-14	31817.4	15597207	8.33333	7
bifunctional 3,4-dihydroxy-2-butanone 4-phosphate synthase/GTP cyclohydrolase II-like protein [Pseudomonas aeruginosa PAO1]	2.77812e-08	39413.1	15599249	8.33333	7
hypothetical protein PA0128 [Pseudomonas aeruginosa PAO1]	1.44329e-14	12156.1	15595326	8.33333	6
pantoate--beta-alanine ligase [Pseudomonas aeruginosa PAO1]	1.12226e-05	30817.2	15599924	8.33333	5.33333
50S ribosomal protein L19 [Pseudomonas aeruginosa PAO1]	1.9509e-08	13024.2	15598937	8.33333	4
50S ribosomal protein L16 [Pseudomonas aeruginosa PAO1]	2.00084e-11	15391.5	15599452	8.33333	2
alkyl hydroperoxide reductase [Pseudomonas aeruginosa PAO1]	6.9462e-09	55801.2	15595338	8.33333	1.33333
pyruvate carboxylase subunit B [Pseudomonas aeruginosa PAO1]	2.52189e-07	66054.1	15600628	8.33333	1.33333
3-oxoacyl-ACP synthase [Pseudomonas aeruginosa PAO1]	1e-30	43469.7	15598161	8.33333	0.666667
hypothetical protein PA4015 [Pseudomonas aeruginosa PAO1]	5.1613e-08	16689.8	15599210	8	11.6667
porphobilinogen deaminase [Pseudomonas aeruginosa PAO1]	1.30242e-09	33620.6	15600453	8	11
glucose-1-phosphate thymidylyltransferase [Pseudomonas aeruginosa PAO1]	1.31984e-07	32436.8	15600356	8	9
hypothetical protein PA1847 [Pseudomonas aeruginosa PAO1]	1.33227e-14	21122.5	15597044	8	6.66667
peptide chain release factor 1 [Pseudomonas aeruginosa PAO1]	1.7672e-10	40016.4	15599860	8	6
thiosulfate:cyanide sulfurtransferase [Pseudomonas aeruginosa PAO1]	3.10554e-08	29373	15600149	8	5.33333
uroporphyrinogen decarboxylase [Pseudomonas aeruginosa PAO1]	2.22045e-16	38767.7	15600227	8	5.33333
aspartyl/glutamyl-tRNA amidotransferase subunit C [Pseudomonas aeruginosa PAO1]	1e-30	10523.4	15599678	8	4.33333
signal recognition particle receptor FtsY [Pseudomonas aeruginosa PAO1]	4.12539e-09	48362.4	15595570	8	4
peptidyl-prolyl cis-trans isomerase FklB [Pseudomonas aeruginosa PAO1]	3.21965e-14	21782	15599768	8	3.33333
uridylate kinase [Pseudomonas aeruginosa PAO1]	3.33067e-16	26255.5	15598850	8	2.66667
hypothetical protein PA1533 [Pseudomonas aeruginosa PAO1]	4.44089e-15	11868.8	15596730	8	1
hypothetical protein PA2481 [Pseudomonas aeruginosa PAO1]	1.69864e-13	31229.5	15597677	8	0
alcohol dehydrogenase [Pseudomonas aeruginosa PAO1]	1.92957e-12	39183	15598825	7.66667	14
cell division protein FtsZ [Pseudomonas aeruginosa PAO1]	4.23261e-11	41192.3	15599603	7.66667	12.6667
isocitrate lyase [Pseudomonas aeruginosa PAO1]	3.52995e-10	58849.8	15597830	7.66667	9.33333
hypothetical protein PA0974 [Pseudomonas aeruginosa PAO1]	2.85988e-08	29079.7	15596171	7.66667	9
peptidyl-prolyl cis-trans isomerase, FkbP-type [Pseudomonas aeruginosa PAO1]	1e-30	15974.1	15599754	7.66667	8.33333
hypothetical protein PA0754 [Pseudomonas aeruginosa PAO1]	1.07692e-13	34896	15595951	7.66667	7.66667
glutamate--cysteine ligase [Pseudomonas aeruginosa PAO1]	4.76064e-12	59187.1	15600396	7.66667	7.66667
hypothetical protein PA4577 [Pseudomonas aeruginosa PAO1]	2.87984e-10	11748.9	15599773	7.66667	7
osmolarity response regulator [Pseudomonas aeruginosa PAO1]	4.98014e-07	27906.8	15600393	7.66667	4.66667
cytochrome C4 precursor [Pseudomonas aeruginosa PAO1]	7.77156e-15	20721.4	15600683	7.66667	4.66667
50S ribosomal protein L4 [Pseudomonas aeruginosa PAO1]	2.9058e-08	21626.7	15599458	7.66667	2.66667
DNA topoisomerase I [Pseudomonas aeruginosa PAO1]	6.92557e-12	97221.4	15598207	7.66667	0
prolyl aminopeptidase [Pseudomonas aeruginosa PAO1]	4.81452e-06	36492.5	15600273	7.33333	15.6667
transglycosylase [Pseudomonas aeruginosa PAO1]	4.39393e-11	42656.3	15596368	7.33333	10
flagellin type B [Pseudomonas aeruginosa PAO1]	1e-30	49213.2	15596289	7.33333	8.66667
N-acetyl-gamma-glutamyl-phosphate reductase [Pseudomonas aeruginosa PAO1]	1e-30	36661	15595859	7.33333	6
anthranilate synthase component II [Pseudomonas aeruginosa PAO1]	3.13083e-13	22032.3	15595846	7.33333	5.33333
lactoylglutathione lyase [Pseudomonas aeruginosa PAO1]	2.9976e-14	20201.8	15600304	7.33333	5.33333
gamma-glutamyl phosphate reductase [Pseudomonas aeruginosa PAO1]	6.39544e-10	45016.4	15599202	7.33333	5
oligopeptidase [Pseudomonas aeruginosa PAO1]	4.10194e-11	75835.3	15596501	7.33333	4.33333
transcriptional regulator MvaT, P16 subunit [Pseudomonas aeruginosa PAO1]	1.02493e-08	14171.6	15599511	7.33333	4.33333
isopropylmalate isomerase small subunit [Pseudomonas aeruginosa PAO1]	1.33227e-13	23996.2	15598316	7.33333	4
hypoxanthine-guanine phosphoribosyltransferase [Pseudomonas aeruginosa PAO1]	1.11022e-15	20626.5	15599840	7.33333	4
30S ribosomal protein S7 [Pseudomonas aeruginosa PAO1]	2.0312e-06	17493.4	15599463	7.33333	3.66667
chaperone protein HscA [Pseudomonas aeruginosa PAO1]	3.1645e-10	66405.7	15599005	7.33333	3.33333
argininosuccinate lyase [Pseudomonas aeruginosa PAO1]	4.09817e-11	51608.3	15600456	7.33333	3.33333
phenylalanyl-tRNA synthetase subunit alpha [Pseudomonas aeruginosa PAO1]	8.16663e-08	38039.2	15597936	7.33333	2.66667
50S ribosomal protein L17 [Pseudomonas aeruginosa PAO1]	3.14404e-11	14494.8	15599433	7.33333	2.33333
carbonic anhydrase [Pseudomonas aeruginosa PAO1]	1.28897e-11	26605.4	15595300	7.33333	2
acetyl-CoA carboxylase carboxyltransferase subunit alpha [Pseudomonas aeruginosa PAO1]	1e-30	34924.8	15598835	7.33333	1
succinate-semialdehyde dehydrogenase I [Pseudomonas aeruginosa PAO1]	5.6481e-09	51589.9	15595462	7	22.3333
ferredoxin-NADP reductase [Pseudomonas aeruginosa PAO1]	1.67644e-13	29499	15598593	7	21.6667
hypothetical protein PA3021 [Pseudomonas aeruginosa PAO1]	1.62425e-07	14197.1	15598217	7	20
cold-shock protein [Pseudomonas aeruginosa PAO1]	5.3757e-12	7701.87	15595653	7	10.3333
ecotin [Pseudomonas aeruginosa PAO1]	4.56302e-13	17216.8	15597951	7	9.33333
3-isopropylmalate dehydrogenase [Pseudomonas aeruginosa PAO1]	7.8757e-11	39096.2	15598314	7	9.33333
enoyl-CoA hydratase [Pseudomonas aeruginosa PAO1]	1.22125e-14	40563.8	15595941	7	7.33333
bifunctional heptose 7-phosphate kinase/heptose 1-phosphate adenyltransferase [Pseudomonas aeruginosa PAO1]	5.33757e-09	50317.9	15600189	7	7.33333
ribose-5-phosphate isomerase A [Pseudomonas aeruginosa PAO1]	2.22045e-15	23706.7	15595527	7	6.66667
deoxycytidine triphosphate deaminase [Pseudomonas aeruginosa PAO1]	1.17455e-10	21140.6	15598676	7	6.66667
anthranilate synthase component I [Pseudomonas aeruginosa PAO1]	1.33227e-14	54521.1	15595806	7	6.33333
single-stranded DNA-binding protein [Pseudomonas aeruginosa PAO1]	1.26321e-08	18546.1	15599428	7	6
S-adenosylmethionine decarboxylase [Pseudomonas aeruginosa PAO1]	1.22125e-14	30459.2	15595851	7	5.66667
succinylglutamic semialdehyde dehydrogenase [Pseudomonas aeruginosa PAO1]	6.15103e-09	51478.8	15596095	7	5.66667
serine hydroxymethyltransferase [Pseudomonas aeruginosa PAO1]	2.77556e-14	44945.8	15597640	7	4.66667
50S ribosomal protein L18 [Pseudomonas aeruginosa PAO1]	1.66867e-12	12653.8	15599443	7	4.66667
ornithine carbamoyltransferase [Pseudomonas aeruginosa PAO1]	1.58686e-10	33903.1	15598733	7	4
thymidylate synthase [Pseudomonas aeruginosa PAO1]	9.50295e-11	29997.1	15595539	7	3.66667
glutathione S-transferase [Pseudomonas aeruginosa PAO1]	4.21352e-11	28308.8	15595670	7	3.33333
50S ribosomal protein L2 [Pseudomonas aeruginosa PAO1]	4.06743e-09	29560.9	15599456	7	2
hypothetical protein PA2831 [Pseudomonas aeruginosa PAO1]	8.471e-13	42906.2	15598027	7	1.33333
thiol:disulfide interchange protein DsbC [Pseudomonas aeruginosa PAO1]	1.30673e-12	26078.4	15598932	7	1.33333
hypothetical protein PA4739 [Pseudomonas aeruginosa PAO1]	2.18269e-09	11753.2	15599933	6.66667	12.6667
pyridoxamine 5'-phosphate oxidase [Pseudomonas aeruginosa PAO1]	5.85907e-08	24844.5	15596246	6.66667	9.33333
succinyl-diaminopimelate desuccinylase [Pseudomonas aeruginosa PAO1]	4.52051e-08	41051.9	15596359	6.66667	9.33333
hypothetical protein PA2659 [Pseudomonas aeruginosa PAO1]	4.44089e-15	11172.7	15597855	6.66667	7
O-succinylhomoserine sulfhydrylase [Pseudomonas aeruginosa PAO1]	3.24611e-08	43158.1	15598303	6.66667	6.66667
phosphoheptose isomerase [Pseudomonas aeruginosa PAO1]	1e-30	21400	15599621	6.66667	6.66667
bifunctional 5,10-methylene-tetrahydrofolate dehydrogenase/ 5,10-methylene-tetrahydrofolate cyclohydrolase [Pseudomonas aeruginosa PAO1]	5.55112e-15	30530	15596993	6.66667	6
hypothetical protein PA3022 [Pseudomonas aeruginosa PAO1]	1.06519e-09	29560.5	15598218	6.66667	5.66667
hypothetical protein PA3732 [Pseudomonas aeruginosa PAO1]	5.55112e-15	15949.1	15598927	6.66667	5.33333
acetolactate synthase 3 catalytic subunit [Pseudomonas aeruginosa PAO1]	4.44089e-15	62977.9	15599890	6.66667	5
cysteine synthase B [Pseudomonas aeruginosa PAO1]	5.37348e-13	32427.4	15596129	6.66667	4.33333
cytochrome C5 [Pseudomonas aeruginosa PAO1]	2.16738e-11	13449.8	15600493	6.66667	4
UDP-N-acetylmuramoyl-L-alanyl-D-glutamate synthetase [Pseudomonas aeruginosa PAO1]	1.11022e-15	48050.2	15599610	6.66667	3.66667
1-deoxy-D-xylulose 5-phosphate reductoisomerase [Pseudomonas aeruginosa PAO1]	1.09918e-08	42482	15598846	6.66667	3
50S ribosomal protein L29 [Pseudomonas aeruginosa PAO1]	3.48066e-11	7196.92	15599451	6.66667	3
two-component response regulator [Pseudomonas aeruginosa PAO1]	8.08464e-12	43458.8	15597994	6.66667	2.66667
inosine 5'-monophosphate dehydrogenase [Pseudomonas aeruginosa PAO1]	1e-30	51675	15598965	6.66667	0
preprotein translocase subunit SecA [Pseudomonas aeruginosa PAO1]	8.88178e-15	103790	15599599	6.66667	0
hypothetical protein PA5545 [Pseudomonas aeruginosa PAO1]	2.22045e-15	33606.6	15600738	6.66667	0
phosphate ABC transporter substrate-binding protein [Pseudomonas aeruginosa PAO1]	3.08589e-10	34452	15600562	6.33333	13.3333
hypothetical protein PA3054 [Pseudomonas aeruginosa PAO1]	3.71925e-12	71153.5	15598250	6.33333	12
oxidoreductase [Pseudomonas aeruginosa PAO1]	1.57263e-11	33398.7	15598452	6.33333	12
fructose-1,6-bisphosphatase [Pseudomonas aeruginosa PAO1]	7.38343e-05	37192.8	15600303	6.33333	8
peptide deformylase [Pseudomonas aeruginosa PAO1]	3.84005e-10	19352.9	15595217	6.33333	7.33333
acetyl-CoA carboxylase biotin carboxyl carrier protein subunit [Pseudomonas aeruginosa PAO1]	1.9898e-09	16444.5	15600040	6.33333	5.66667
porin [Pseudomonas aeruginosa PAO1]	1e-30	37616.3	15596974	6.33333	3.66667
hypothetical protein PA0086 [Pseudomonas aeruginosa PAO1]	9.97424e-12	30342.8	15595284	6.33333	3.33333
two-component response regulator PhoP [Pseudomonas aeruginosa PAO1]	1.33227e-14	25634.4	15596376	6.33333	3.33333
50S ribosomal protein L15 [Pseudomonas aeruginosa PAO1]	7.20484e-10	15165.2	15599440	6.33333	3
adenosylmethionine-8-amino-7-oxononanoate aminotransferase [Pseudomonas aeruginosa PAO1]	2.84418e-07	52444.5	15595617	6.33333	0
hypothetical protein PA2765 [Pseudomonas aeruginosa PAO1]	1.00719e-11	32376.2	15597961	6.33333	0
hypothetical protein PA5441 [Pseudomonas aeruginosa PAO1]	1.92204e-09	79987.7	15600634	6	19.6667
hypothetical protein PA1623 [Pseudomonas aeruginosa PAO1]	2.22045e-15	24908.8	15596820	6	9.66667
Lipotoxon F, LptF [Pseudomonas aeruginosa PAO1]	1.54805e-10	28496.6	15598888	6	9
soluble lytic transglycosylase B [Pseudomonas aeruginosa PAO1]	7.3539e-10	37843.9	15599196	6	7.33333
alanine racemase [Pseudomonas aeruginosa PAO1]	1.16067e-08	38890.1	15600495	6	6.66667
hypothetical protein PA1076 [Pseudomonas aeruginosa PAO1]	1e-30	13734.8	15596273	6	6.33333
30S ribosomal protein S15 [Pseudomonas aeruginosa PAO1]	1.55431e-14	10109.4	15599935	6	3.66667
hypothetical protein PA4642 [Pseudomonas aeruginosa PAO1]	4.55641e-10	10793.6	15599837	6	2.66667
50S ribosomal protein L21 [Pseudomonas aeruginosa PAO1]	2.26592e-08	11646.4	15599764	6	2.33333
4-hydroxy-3-methylbut-2-enyl diphosphate reductase [Pseudomonas aeruginosa PAO1]	1.56871e-10	34740.7	15599753	6	2
zinc protease [Pseudomonas aeruginosa PAO1]	5.74112e-09	51943	15595569	6	1.33333
GTP-binding protein LepA [Pseudomonas aeruginosa PAO1]	4.03899e-12	66253.6	15595964	6	1.33333
quinolinate synthetase [Pseudomonas aeruginosa PAO1]	1e-30	38393.3	15596201	6	1.33333
hypothetical protein PA5137 [Pseudomonas aeruginosa PAO1]	2.21934e-12	27973.8	15600330	6	1.33333
3-ketoacyl-CoA thiolase [Pseudomonas aeruginosa PAO1]	1.48742e-10	41615.9	15598209	6	0
deoxyribonucleotide triphosphate pyrophosphatase [Pseudomonas aeruginosa PAO1]	7.77156e-15	21229.1	15595584	5.66667	9.33333
oxidoreductase [Pseudomonas aeruginosa PAO1]	5.89732e-09	40308.8	15596037	5.66667	8.33333
hypothetical protein PA2805 [Pseudomonas aeruginosa PAO1]	1.04361e-13	9698.11	15598001	5.66667	8
hypothetical protein PA3481 [Pseudomonas aeruginosa PAO1]	2.90434e-12	38864.2	15598677	5.66667	7.33333
glycyl-tRNA synthetase subunit alpha [Pseudomonas aeruginosa PAO1]	3.07532e-12	36118.2	15595207	5.66667	7
hypothetical protein PA4923 [Pseudomonas aeruginosa PAO1]	1.36557e-13	20711.7	15600116	5.66667	7
L-cysteine transporter of ABC system FliY [Pseudomonas aeruginosa PAO1]	3.26758e-09	27988	15595511	5.66667	6.66667
folylpolyglutamate synthetase [Pseudomonas aeruginosa PAO1]	5.12035e-12	46476.5	15598307	5.66667	6.33333
hypothetical protein PA3003 [Pseudomonas aeruginosa PAO1]	1.55431e-14	22460.3	15598199	5.66667	6
hypothetical protein PA5378 [Pseudomonas aeruginosa PAO1]	1.33227e-14	34405.4	15600571	5.66667	6
hypothetical protein PA0371 [Pseudomonas aeruginosa PAO1]	1.28308e-10	53107.6	15595568	5.66667	5.66667
hypothetical protein PA4035 [Pseudomonas aeruginosa PAO1]	9.71591e-10	35873.8	15599230	5.66667	5.66667
hypothetical protein PA2797 [Pseudomonas aeruginosa PAO1]	5.28466e-13	17699.2	15597993	5.66667	5.33333
glycine cleavage system protein H [Pseudomonas aeruginosa PAO1]	9.14621e-07	13784.9	15597642	5.66667	5
hypothetical protein PA1204 [Pseudomonas aeruginosa PAO1]	4.05101e-06	20211.5	15596401	5.66667	4.33333
50S ribosomal protein L7/L12 [Pseudomonas aeruginosa PAO1]	8.75897e-05	12471.6	15599467	5.66667	4.33333
uracil phosphoribosyltransferase [Pseudomonas aeruginosa PAO1]	3.23075e-13	22923.5	15599841	5.66667	4.33333
OxyR [Pseudomonas aeruginosa PAO1]	7.94909e-11	34274.1	15600537	5.66667	4.33333
iron-sulfur protein [Pseudomonas aeruginosa PAO1]	1.35884e-08	20814.7	15599627	5.66667	4
ATP synthase F0F1 subunit gamma [Pseudomonas aeruginosa PAO1]	1.31339e-12	31533.3	15600748	5.66667	4
orotidine 5'-phosphate decarboxylase [Pseudomonas aeruginosa PAO1]	4.46465e-11	24378.7	15598072	5.66667	3.66667
30S ribosomal protein S18 [Pseudomonas aeruginosa PAO1]	4.38102e-10	8867.81	15600127	5.66667	3.33333
type 4 fimbrial biogenesis outer membrane protein PilQ precursor [Pseudomonas aeruginosa PAO1]	1.42109e-13	77331.7	15600233	5.66667	3
acyl-CoA dehydrogenase [Pseudomonas aeruginosa PAO1]	8.77808e-10	40882.5	15597748	5.66667	2.66667
3-hydroxyisobutyrate dehydrogenase [Pseudomonas aeruginosa PAO1]	8.26864e-08	30466.6	15598765	5.66667	2
D-amino acid oxidase [Pseudomonas aeruginosa PAO1]	1.13627e-10	39420.7	15599744	5.66667	1
acetyl-CoA carboxylase subunit beta [Pseudomonas aeruginosa PAO1]	1.03791e-10	31822.4	15598308	5.66667	0
30S ribosomal protein S3 [Pseudomonas aeruginosa PAO1]	6.79514e-09	25822	15599453	5.66667	0
triosephosphate isomerase [Pseudomonas aeruginosa PAO1]	1.54538e-08	25605.2	15599942	5.33333	10.3333
UDP-N-acetylmuramoyl-tripeptide--D-alanyl-D-alanine ligase [Pseudomonas aeruginosa PAO1]	1e-30	47383	15599612	5.33333	10
hypothetical protein PA0660 [Pseudomonas aeruginosa PAO1]	1.35463e-10	34792.9	15595857	5.33333	8.33333
nitrogen regulatory IIA protein [Pseudomonas aeruginosa PAO1]	1.06075e-07	16719.9	15599660	5.33333	7.66667
hypothetical protein PA0171 [Pseudomonas aeruginosa PAO1]	3.00349e-10	19788.2	15595369	5.33333	7.33333
hypothetical protein PA3453 [Pseudomonas aeruginosa PAO1]	6.66134e-15	24145.6	15598649	5.33333	7.33333
transcriptional regulator [Pseudomonas aeruginosa PAO1]	9.32069e-09	16061.7	15598537	5.33333	6.33333
hypothetical protein PA1123 [Pseudomonas aeruginosa PAO1]	2.67974e-08	12159.2	15596320	5.33333	6
flavodoxin [Pseudomonas aeruginosa PAO1]	7.77156e-15	15861	15598631	5.33333	6
hypothetical protein PA4495 [Pseudomonas aeruginosa PAO1]	5.25717e-09	24863.7	15599691	5.33333	6
dTDP-4-dehydrorhamnose 3,5-epimerase [Pseudomonas aeruginosa PAO1]	1.14777e-09	20753.4	15600357	5.33333	6
RoxR [Pseudomonas aeruginosa PAO1]	3.16642e-10	20603.7	15599689	5.33333	5.66667
ATP synthase F0F1 subunit epsilon [Pseudomonas aeruginosa PAO1]	9.68234e-09	14716.7	15600746	5.33333	5.66667
hypothetical protein PA4063 [Pseudomonas aeruginosa PAO1]	2.3361e-06	21221.9	15599258	5.33333	5.33333
malate:quinone oxidoreductase [Pseudomonas aeruginosa PAO1]	3.78886e-09	55463.6	15599836	5.33333	4.33333
hypothetical protein PA0070 [Pseudomonas aeruginosa PAO1]	9.9734e-10	31696.9	15595268	5.33333	3.33333
(2Fe-2S) ferredoxin [Pseudomonas aeruginosa PAO1]	9.27742e-08	12232.8	15599004	5.33333	3
phosphoglycolate phosphatase [Pseudomonas aeruginosa PAO1]	1.29452e-12	24960.8	15598368	5.33333	2.66667
30S ribosomal protein S9 [Pseudomonas aeruginosa PAO1]	9.59454e-07	14605.9	15599628	5.33333	1
ribonuclease E [Pseudomonas aeruginosa PAO1]	1.74116e-11	117395	15598172	5.33333	0
Heme-transporter, PhuT [Pseudomonas aeruginosa PAO1]	1.96843e-12	31018.7	15599902	5	27.6667
hypothetical protein PA0100 [Pseudomonas aeruginosa PAO1]	5.28355e-12	33702	15595298	5	12
adenosine diphosphate sugar pyrophosphatase [Pseudomonas aeruginosa PAO1]	1.31812e-08	23118.8	15600164	5	8
succinylglutamate desuccinylase [Pseudomonas aeruginosa PAO1]	2.45263e-08	36886.5	15596098	5	7.66667
hypothetical protein PA5507 [Pseudomonas aeruginosa PAO1]	8.84928e-10	24247.3	15600700	5	7.66667
glutamine synthetase [Pseudomonas aeruginosa PAO1]	3.33067e-15	50875.7	15595493	5	5.66667
chitin-binding protein CbpD [Pseudomonas aeruginosa PAO1]	3.10862e-14	41890.6	15596049	5	5.66667
phosphoribosylaminoimidazole synthetase [Pseudomonas aeruginosa PAO1]	9.0748e-10	37098.9	15596142	5	4.66667
hypothetical protein PA5285 [Pseudomonas aeruginosa PAO1]	1.31062e-11	11161.3	15600478	5	4.66667
3-mercaptopyruvate sulfurtransferase [Pseudomonas aeruginosa PAO1]	4.44089e-15	30578.7	15596489	5	4
selenophosphate synthetase [Pseudomonas aeruginosa PAO1]	2.20712e-12	36330.8	15596839	5	4
ADP-ribose diphosphatase NudE [Pseudomonas aeruginosa PAO1]	1.17819e-07	20969.7	15600369	5	3.66667
hypothetical protein PA2871 [Pseudomonas aeruginosa PAO1]	1.81655e-05	28676.6	15598067	5	3.33333
hypothetical protein PA3255 [Pseudomonas aeruginosa PAO1]	1.26959e-09	21622	15598451	5	3.33333
succinyldiaminopimelate transaminase [Pseudomonas aeruginosa PAO1]	1.95366e-07	44516.9	15598855	5	3.33333
GTP-binding protein Era [Pseudomonas aeruginosa PAO1]	7.8239e-10	34528.2	15595968	5	3
glutaredoxin [Pseudomonas aeruginosa PAO1]	4.68514e-13	9186.73	15600322	5	3
phosphoribosylaminoimidazole carboxylase ATPase subunit [Pseudomonas aeruginosa PAO1]	1.11022e-16	38471.8	15600618	5	3
regulatory protein TypA [Pseudomonas aeruginosa PAO1]	4.78662e-11	66893.6	15600310	5	2.66667
50S ribosomal protein L11 [Pseudomonas aeruginosa PAO1]	2.77556e-14	14897.9	15599470	5	2.33333
thiazole synthase [Pseudomonas aeruginosa PAO1]	7.77156e-15	28216.6	15595578	5	1.66667
peptidyl-prolyl cis-trans isomerase D [Pseudomonas aeruginosa PAO1]	6.66134e-14	68699.5	15597002	5	1.66667
DNA-binding protein [Pseudomonas aeruginosa PAO1]	2.75824e-05	9689.31	15600541	5	1
phenylalanyl-tRNA synthetase subunit beta [Pseudomonas aeruginosa PAO1]	4.87732e-11	86746.5	15597935	5	0.666667
bacterioferritin [Pseudomonas aeruginosa PAO1]	5.88949e-06	20205.1	15600073	5	0
bacterioferritin [Pseudomonas aeruginosa PAO1]	1.17226e-06	17929	15599431	4.66667	9
LD-carboxypeptidase [Pseudomonas aeruginosa PAO1]	1.11022e-15	33267.2	15600391	4.66667	7.66667
hypothetical protein PA2464 [Pseudomonas aeruginosa PAO1]	4.89841e-07	17615.3	15597660	4.66667	6
hypothetical protein PA1768 [Pseudomonas aeruginosa PAO1]	1.15192e-10	19707.5	15596965	4.66667	5
acyl-CoA thioesterase [Pseudomonas aeruginosa PAO1]	1.04118e-10	21024.3	15598052	4.66667	5
glycine cleavage system aminomethyltransferase T [Pseudomonas aeruginosa PAO1]	5.33481e-08	38883	15600408	4.66667	4.66667
hypothetical protein PA5330 [Pseudomonas aeruginosa PAO1]	7.85562e-09	22420.8	15600523	4.66667	4.66667
hypothetical protein PA0578 [Pseudomonas aeruginosa PAO1]	6.67121e-10	16831.9	15595775	4.66667	4.33333
hypothetical protein PA3726 [Pseudomonas aeruginosa PAO1]	1.39424e-05	20583.6	15598921	4.66667	4.33333
hypothetical protein PA3983 [Pseudomonas aeruginosa PAO1]	6.66964e-08	31529.2	15599178	4.66667	4.33333
hypothetical protein PA5209 [Pseudomonas aeruginosa PAO1]	7.60462e-08	51957.6	15600402	4.66667	4.33333
chorismate mutase [Pseudomonas aeruginosa PAO1]	7.48349e-09	40607	15598362	4.66667	3.33333
50S ribosomal protein L28 [Pseudomonas aeruginosa PAO1]	4.40603e-05	9059.91	15600509	4.66667	3.33333
phosphomethylpyrimidine kinase [Pseudomonas aeruginosa PAO1]	1.19016e-12	27961.2	15599170	4.66667	3
hypothetical protein PA3081 [Pseudomonas aeruginosa PAO1]	1.33726e-11	50648.7	15598277	4.66667	2.33333
hypothetical protein PA2116 [Pseudomonas aeruginosa PAO1]	8.88934e-06	29203.1	15597312	4.66667	1.66667
malate dehydrogenase [Pseudomonas aeruginosa PAO1]	5.70655e-13	62380.9	15598667	4.66667	1.66667
biosynthetic alanine racemase [Pseudomonas aeruginosa PAO1]	1.48825e-10	38286.8	15600123	4.66667	1.66667
ATP-dependent protease [Pseudomonas aeruginosa PAO1]	7.93696e-09	88520.3	15595976	4.66667	1
formyltetrahydrofolate deformylase [Pseudomonas aeruginosa PAO1]	2.09096e-06	32389.3	15599510	4.66667	0.333333
50S ribosomal protein L13 [Pseudomonas aeruginosa PAO1]	1.35208e-08	16018.5	15599629	4.66667	0
formate dehydrogenase subunit epsilon [Pseudomonas aeruginosa PAO1]	7.43791e-07	33841.2	15600003	4.66667	0
TonB-dependent receptor [Pseudomonas aeruginosa PAO1]	1.53322e-12	28048.1	15600698	4.33333	8
hypothetical protein PA5546 [Pseudomonas aeruginosa PAO1]	1.55763e-09	44068.8	15600739	4.33333	8
hypothetical protein PA0055 [Pseudomonas aeruginosa PAO1]	1.11022e-15	18421.6	15595253	4.33333	7.66667
hypothetical protein PA0309 [Pseudomonas aeruginosa PAO1]	1.69706e-06	27005.3	15595506	4.33333	7.66667
glutathione synthetase [Pseudomonas aeruginosa PAO1]	3.48102e-10	35682.3	15595604	4.33333	6.66667
30S ribosomal protein S17 [Pseudomonas aeruginosa PAO1]	0.000342025	10079.5	15599450	4.33333	5.66667
D,D-heptose 1,7-bisphosphate phosphatase [Pseudomonas aeruginosa PAO1]	9.38805e-12	19102.8	15595204	4.33333	5
hypothetical protein PA0469 [Pseudomonas aeruginosa PAO1]	4.80893e-11	32117.3	15595666	4.33333	5
hypothetical protein PA3922 [Pseudomonas aeruginosa PAO1]	4.17333e-12	51198	15599117	4.33333	5
UDP-N-acetylmuramate:L-alanyl-gamma-D-glutamyl-meso-diaminopimelate ligase [Pseudomonas aeruginosa PAO1]	3.10584e-09	48438.9	15599215	4.33333	4.66667
hypothetical protein PA1624 [Pseudomonas aeruginosa PAO1]	6.06202e-07	29515.5	15596821	4.33333	3.66667
molybdopterin biosynthetic protein B2 [Pseudomonas aeruginosa PAO1]	2.18933e-09	19211.8	15598225	4.33333	3.66667
carboxyl-terminal protease [Pseudomonas aeruginosa PAO1]	9.99201e-15	45990.2	15600327	4.33333	3.33333
imidazole glycerol phosphate synthase subunit HisH [Pseudomonas aeruginosa PAO1]	3.10507e-11	23682.8	15600335	4.33333	3.33333
30S ribosomal protein S8 [Pseudomonas aeruginosa PAO1]	2.77078e-11	14161.5	15599445	4.33333	2
hypothetical protein PA5528 [Pseudomonas aeruginosa PAO1]	1.62203e-09	30395.2	15600721	4.33333	2
RNA polymerase sigma factor RpoD [Pseudomonas aeruginosa PAO1]	2.22045e-15	69600.6	15595773	4.33333	1.33333
hypothetical protein PA3967 [Pseudomonas aeruginosa PAO1]	3.40848e-11	14695.2	15599162	4.33333	0
bifunctional proline dehydrogenase/pyrroline-5-carboxylate dehydrogenase [Pseudomonas aeruginosa PAO1]	6.58384e-07	115559	15595979	4	9.66667
cAMP-regulatory protein [Pseudomonas aeruginosa PAO1]	2.44249e-12	24209.5	15595849	4	8.33333
hypothetical protein PA3712 [Pseudomonas aeruginosa PAO1]	4.24084e-08	24711.8	15598907	4	7.66667
recombination associated protein [Pseudomonas aeruginosa PAO1]	0.000102715	33993.8	15598459	4	7.33333
ribonuclease T [Pseudomonas aeruginosa PAO1]	1.11022e-14	24707.1	15598724	4	7
beta-hexosaminidase [Pseudomonas aeruginosa PAO1]	1.0412e-05	36078.6	15598201	4	5.66667
hypothetical protein PA1574 [Pseudomonas aeruginosa PAO1]	2.48382e-09	10149.9	15596771	4	4
disulfide isomerase/thiol-disulfide oxidase [Pseudomonas aeruginosa PAO1]	1.15163e-11	28035.4	15597672	4	4
oxidoreductase [Pseudomonas aeruginosa PAO1]	6.4755e-06	29359.1	15599811	4	4
hypothetical protein PA1769 [Pseudomonas aeruginosa PAO1]	8.85681e-09	31086.7	15596966	4	3.66667
30S ribosomal protein S10 [Pseudomonas aeruginosa PAO1]	1.95491e-09	11759.4	15599460	4	3.66667
hypothetical protein PA4458 [Pseudomonas aeruginosa PAO1]	2.83611e-08	19322	15599654	4	3.33333
30S ribosomal protein S14 [Pseudomonas aeruginosa PAO1]	3.01292e-11	11558.2	15599446	4	3
kynureninase KynU [Pseudomonas aeruginosa PAO1]	1.59985e-08	46265.9	15597276	4	2.66667
2-oxoisovalerate dehydrogenase subunit alpha [Pseudomonas aeruginosa PAO1]	3.475e-13	45227.7	15597443	4	2.33333
ATP-binding protease component ClpA [Pseudomonas aeruginosa PAO1]	2.94209e-13	83959.1	15597816	4	2
lactoylglutathione lyase [Pseudomonas aeruginosa PAO1]	1.22125e-14	14242	15598720	4	2
aldehyde dehydrogenase [Pseudomonas aeruginosa PAO1]	5.75151e-10	54945.1	15599217	4	2
DNA topoisomerase IV subunit B [Pseudomonas aeruginosa PAO1]	3.1557e-07	69135.9	15600160	4	1.66667
coenzyme A transferase [Pseudomonas aeruginosa PAO1]	3.21076e-12	53931	15600638	4	1.66667
30S ribosomal protein S16 [Pseudomonas aeruginosa PAO1]	1.36708e-08	9198.85	15598940	4	1.33333
lysine-specific pyridoxal 5'-phosphate-dependent carboxylase, LdcA [Pseudomonas aeruginosa PAO1]	9.62203e-07	82705.3	15597015	4	0
acetyl-CoA carboxylase subunit A [Pseudomonas aeruginosa PAO1]	1e-30	51815.7	15600629	4	0
oxidoreductase [Pseudomonas aeruginosa PAO1]	5.58753e-08	38620.5	15599630	3.66667	8
hypothetical protein PA3615 [Pseudomonas aeruginosa PAO1]	2.4991e-05	40439.5	15598811	3.66667	6.33333
acyl-CoA dehydrogenase [Pseudomonas aeruginosa PAO1]	9.58469e-09	63886.3	15599394	3.66667	5.66667
malonyl CoA-ACP transacylase [Pseudomonas aeruginosa PAO1]	2.10942e-14	32423.8	15598164	3.66667	5.33333
carbamoyl phosphate synthase small subunit [Pseudomonas aeruginosa PAO1]	6.05072e-13	40802.8	15599952	3.66667	5.33333
aldolase [Pseudomonas aeruginosa PAO1]	3.33067e-15	22838.2	15598327	3.66667	5
hypothetical protein PA4460 [Pseudomonas aeruginosa PAO1]	1.4621e-08	19114.1	15599656	3.66667	5
hypothetical protein PA0449 [Pseudomonas aeruginosa PAO1]	5.53114e-09	19827.4	15595646	3.66667	4.33333
thioredoxin reductase [Pseudomonas aeruginosa PAO1]	1.12487e-09	33459.9	15596046	3.66667	4.33333
hypothetical protein PA3070 [Pseudomonas aeruginosa PAO1]	2.40363e-12	36125.9	15598266	3.66667	4.33333
carboxylesterase [Pseudomonas aeruginosa PAO1]	5.40012e-12	23406	15599054	3.66667	4
hypothetical protein PA4966 [Pseudomonas aeruginosa PAO1]	3.67907e-10	36460.6	15600159	3.66667	4
hypothetical protein PA5019 [Pseudomonas aeruginosa PAO1]	1.20162e-06	31862.5	15600212	3.66667	4
flagellar biosynthesis sigma factor [Pseudomonas aeruginosa PAO1]	4.27784e-06	27505.1	15596652	3.66667	3.66667
dephospho-CoA kinase [Pseudomonas aeruginosa PAO1]	1.33227e-14	22829.2	15599725	3.66667	3.33333
peptidoglycan associated lipoprotein OprL precursor [Pseudomonas aeruginosa PAO1]	8.00471e-13	17913.9	15596170	3.66667	3
hypothetical protein PA1075 [Pseudomonas aeruginosa PAO1]	2.08142e-10	11329.9	15596272	3.66667	3
hypothetical protein PA0964 [Pseudomonas aeruginosa PAO1]	1.79277e-09	26540.2	15596161	3.66667	2.33333
heat shock protein 33 [Pseudomonas aeruginosa PAO1]	4.69585e-09	32813.2	15600386	3.66667	2
nucleoside triphosphate pyrophosphohydrolase [Pseudomonas aeruginosa PAO1]	5.14954e-09	31231	15596132	3.66667	1.66667
rRNA large subunit methyltransferase [Pseudomonas aeruginosa PAO1]	5.10703e-14	17779.5	15599199	3.66667	1.66667
NADH dehydrogenase I subunit F [Pseudomonas aeruginosa PAO1]	5.97458e-08	48647.5	15597837	3.66667	1.33333
aminotransferase [Pseudomonas aeruginosa PAO1]	1.09815e-08	44771.2	15598024	3.66667	1.33333
30S ribosomal protein S13 [Pseudomonas aeruginosa PAO1]	1.91799e-10	13257.2	15599437	3.66667	0.666667
nicotinate-nucleotide--dimethylbenzimidazole phosphoribosyltransferase [Pseudomonas aeruginosa PAO1]	5.55112e-15	36508	15596476	3.66667	0.333333
hypothetical protein PA5422 [Pseudomonas aeruginosa PAO1]	6.2762e-09	36116.4	15600615	3.33333	8.66667
chemotaxis-specific methylesterase [Pseudomonas aeruginosa PAO1]	3.8513e-10	38979.3	15596656	3.33333	7.66667
hypothetical protein PA3611 [Pseudomonas aeruginosa PAO1]	3.01981e-12	14976.6	15598807	3.33333	6
short-chain dehydrogenase [Pseudomonas aeruginosa PAO1]	7.56056e-09	27366.8	15600100	3.33333	6
hypothetical protein PA0083 [Pseudomonas aeruginosa PAO1]	1.48708e-10	18773.7	15595281	3.33333	5.33333
phosphoribosyl-AMP cyclohydrolase [Pseudomonas aeruginosa PAO1]	8.88178e-15	15365.5	15600259	3.33333	5
hypothetical protein PA1518 [Pseudomonas aeruginosa PAO1]	2.97029e-11	13965	15596715	3.33333	4.66667
transcriptional regulator NarL [Pseudomonas aeruginosa PAO1]	1.11022e-15	24239.7	15599074	3.33333	4
anti-RNA polymerase sigma 70 factor [Pseudomonas aeruginosa PAO1]	1.26367e-10	17999.9	15600448	3.33333	4
hypothetical protein PA1005 [Pseudomonas aeruginosa PAO1]	1.379e-07	52961.3	15596202	3.33333	3.66667
acyl-CoA thiolase [Pseudomonas aeruginosa PAO1]	1.8426e-07	40527.8	15599120	3.33333	3.66667
hypothetical protein PA3347 [Pseudomonas aeruginosa PAO1]	3.46449e-07	11218.8	15598543	3.33333	3.33333
hypothetical protein PA3668 [Pseudomonas aeruginosa PAO1]	6.34704e-08	15917.2	15598864	3.33333	3.33333
hypothetical protein PA5314 [Pseudomonas aeruginosa PAO1]	6.00631e-12	13386.6	15600507	3.33333	3.33333
hypothetical protein PA4322 [Pseudomonas aeruginosa PAO1]	5.61073e-11	36638.7	15599518	3.33333	2.33333
NADH pyrophosphatase [Pseudomonas aeruginosa PAO1]	1.22125e-14	31335.5	15597020	3.33333	2
exopolyphosphatase [Pseudomonas aeruginosa PAO1]	1.66666e-10	56384.4	15600434	3.33333	2
rubredoxin [Pseudomonas aeruginosa PAO1]	1.2308e-09	6271.88	15600544	3.33333	1.66667
isopropylmalate isomerase large subunit [Pseudomonas aeruginosa PAO1]	0.00019139	51010	15598317	3.33333	0.666667
hypothetical protein PA0937 [Pseudomonas aeruginosa PAO1]	5.73333e-06	20776.9	15596134	3.33333	0.333333
cytochrome C [Pseudomonas aeruginosa PAO1]	1.11866e-11	22512.3	15597678	3.33333	0
chemotaxis protein CheZ [Pseudomonas aeruginosa PAO1]	3.66374e-14	29603.8	15596654	3	10
cystathionine gamma-lyase [Pseudomonas aeruginosa PAO1]	6.42819e-13	42760.1	15595597	3	9.33333
pyrroline-5-carboxylate reductase [Pseudomonas aeruginosa PAO1]	2.52913e-07	28076.4	15595590	3	7.33333
hypothetical protein PA1053 [Pseudomonas aeruginosa PAO1]	3.0139e-10	15639.2	15596250	3	6.33333
c4-dicarboxylate-binding protein [Pseudomonas aeruginosa PAO1]	2.5559e-06	36936.3	15599812	3	6
protein FlgM [Pseudomonas aeruginosa PAO1]	4.18102e-10	11243.6	15598547	3	5.66667
hypothetical protein PA4278 [Pseudomonas aeruginosa PAO1]	5.64514e-05	26060.5	15599474	3	5.33333
hypothetical protein PA3199 [Pseudomonas aeruginosa PAO1]	1.81051e-09	23129	15598395	3	5
hypothetical protein PA3202 [Pseudomonas aeruginosa PAO1]	0.00060795	10602.6	15598398	3	4.66667
phosphoglucosamine mutase [Pseudomonas aeruginosa PAO1]	1.99972e-07	47766.4	15599943	3	4.66667
UDP-N-acetylmuramate--L-alanine ligase [Pseudomonas aeruginosa PAO1]	2.41251e-11	51949	15599607	3	4.33333
hypothetical protein PA0596 [Pseudomonas aeruginosa PAO1]	1.7033e-09	38161.6	15595793	3	4
spermidine synthase [Pseudomonas aeruginosa PAO1]	5.88483e-09	32217.9	15596884	3	3.66667
gluconokinase [Pseudomonas aeruginosa PAO1]	7.4607e-13	18444.6	15597517	3	3.66667
UDP-N-acetylglucosamine acyltransferase [Pseudomonas aeruginosa PAO1]	9.57612e-11	27992.3	15598840	3	3.66667
cold acclimation protein B [Pseudomonas aeruginosa PAO1]	6.55032e-14	7600.84	15598462	3	3.33333
hypothetical protein PA3496 [Pseudomonas aeruginosa PAO1]	9.49478e-06	6879.4	15598692	3	3.33333
bifunctional riboflavin kinase/FMN adenylyltransferase [Pseudomonas aeruginosa PAO1]	3.74589e-06	34319.3	15599757	3	3.33333
hypothetical protein PA4348 [Pseudomonas aeruginosa PAO1]	7.77156e-15	29455.7	15599544	3	2.66667
ClpXP protease specificity-enhancing factor [Pseudomonas aeruginosa PAO1]	3.90563e-08	14539.1	15599623	3	2.66667
ATP-dependent protease ATP-binding subunit HslU [Pseudomonas aeruginosa PAO1]	1.96456e-08	50051.6	15600247	3	2.66667
acetate kinase [Pseudomonas aeruginosa PAO1]	2.71118e-05	42394.8	15596033	3	2.33333
epimerase [Pseudomonas aeruginosa PAO1]	3.44568e-07	33290.2	15599263	3	2.33333
arabinose-5-phosphate isomerase KdsD [Pseudomonas aeruginosa PAO1]	1.44329e-14	34176	15599653	3	2.33333
hypothetical protein PA0394 [Pseudomonas aeruginosa PAO1]	7.59073e-09	24489.8	15595591	3	2
hypothetical protein PA0653 [Pseudomonas aeruginosa PAO1]	3.99713e-07	15226.8	15595850	3	2
hypothetical protein PA4753 [Pseudomonas aeruginosa PAO1]	6.84694e-06	11650.3	15599947	3	2
phosphoribosylglycinamide formyltransferase [Pseudomonas aeruginosa PAO1]	5.14699e-12	24718.9	15596141	3	1.66667
2-oxoisovalerate dehydrogenase subunit beta [Pseudomonas aeruginosa PAO1]	4.58675e-05	38300	15597444	3	1.66667
phosphoserine phosphatase [Pseudomonas aeruginosa PAO1]	3.10718e-07	46409.7	15600153	3	1.33333
adhesin [Pseudomonas aeruginosa PAO1]	4.44089e-16	33587.4	15600691	3	1.33333
hypothetical protein PA2667 [Pseudomonas aeruginosa PAO1]	6.66596e-05	13371.1	15597863	3	0.666667
signal recognition particle protein Ffh [Pseudomonas aeruginosa PAO1]	1.27273e-06	49328.1	15598941	3	0.666667
threonine dehydratase [Pseudomonas aeruginosa PAO1]	1.57426e-09	55316.9	15595528	3	0
transcription-repair coupling factor [Pseudomonas aeruginosa PAO1]	5.91279e-07	128716	15598198	3	0
glycerate dehydrogenase [Pseudomonas aeruginosa PAO1]	4.55087e-09	34264.1	15599822	3	0
hypothetical protein PA5201 [Pseudomonas aeruginosa PAO1]	1.48471e-06	84911.9	15600394	3	0
hypothetical protein PA4017 [Pseudomonas aeruginosa PAO1]	2.99408e-07	23149.4	15599212	2.66667	8
hypothetical protein PA1746 [Pseudomonas aeruginosa PAO1]	1.6992e-11	18177.5	15596943	2.66667	7
hypothetical protein PA4604 [Pseudomonas aeruginosa PAO1]	1.58629e-11	37233.3	15599800	2.66667	5.66667
1,2-dihydroxy-3-keto-5-methylthiopentene dioxygenase [Pseudomonas aeruginosa PAO1]	1e-30	20539.3	15596881	2.66667	5.33333
NAD-dependent DNA ligase LigA [Pseudomonas aeruginosa PAO1]	2.12666e-05	86714.3	15596726	2.66667	5
3-oxoacyl-ACP synthase [Pseudomonas aeruginosa PAO1]	7.21207e-09	38147.4	15598482	2.66667	5
short-chain dehydrogenase [Pseudomonas aeruginosa PAO1]	2.43691e-10	26315.1	15598369	2.66667	4.66667
bifunctional pyrimidine regulatory protein PyrR/uracil phosphoribosyltransferase [Pseudomonas aeruginosa PAO1]	1.53354e-07	18664.9	15595600	2.66667	3.66667
hypothetical protein PA1597 [Pseudomonas aeruginosa PAO1]	5.80415e-06	25774.9	15596794	2.66667	3.66667
ferredoxin I [Pseudomonas aeruginosa PAO1]	4.66294e-14	12150.5	15598817	2.66667	3.66667
enoyl-CoA hydratase [Pseudomonas aeruginosa PAO1]	0.000155782	24396.9	15596945	2.66667	3.33333
thiamine-phosphate pyrophosphorylase [Pseudomonas aeruginosa PAO1]	2.21468e-05	22132.8	15599171	2.66667	3.33333
cob(I)yrinic acid a,c-diamide adenosyltransferase [Pseudomonas aeruginosa PAO1]	1.3888e-05	22278.5	15596469	2.66667	3
hypothetical protein PA3302 [Pseudomonas aeruginosa PAO1]	7.09326e-06	16890.9	15598498	2.66667	3
hypothetical protein PA3566 [Pseudomonas aeruginosa PAO1]	1.95166e-07	11160.6	15598762	2.66667	3
iron-binding protein IscA [Pseudomonas aeruginosa PAO1]	1.32393e-08	11561.7	15599007	2.66667	3
isoprenoid biosynthesis protein with amidotransferase-like domain [Pseudomonas aeruginosa PAO1]	3.49673e-10	23411	15600438	2.66667	3
hypothetical protein PA5303 [Pseudomonas aeruginosa PAO1]	0.000188258	13010.6	15600496	2.66667	3
uracil-DNA glycosylase [Pseudomonas aeruginosa PAO1]	1.33227e-14	25993.5	15595947	2.66667	2.66667
hypothetical protein PA4533 [Pseudomonas aeruginosa PAO1]	8.77332e-11	17634.5	15599729	2.66667	2.66667
dihydrolipoamide acetyltransferase [Pseudomonas aeruginosa PAO1]	2.95261e-05	56674.1	15600209	2.66667	2.66667
iron-sulfur cluster insertion protein ErpA [Pseudomonas aeruginosa PAO1]	1e-30	12476	15595862	2.66667	2.33333
gamma-glutamyl kinase [Pseudomonas aeruginosa PAO1]	3.57492e-13	39821	15599761	2.66667	2.33333
DNA-directed RNA polymerase subunit omega [Pseudomonas aeruginosa PAO1]	1.71586e-09	9768.87	15600530	2.66667	2.33333
arginine/ornithine succinyltransferase AII subunit [Pseudomonas aeruginosa PAO1]	6.33577e-10	37222.3	15596094	2.66667	2
hypothetical protein PA2729 [Pseudomonas aeruginosa PAO1]	7.21339e-10	49855.1	15597925	2.66667	2
hypothetical protein PA2630 [Pseudomonas aeruginosa PAO1]	5.29576e-13	44030.1	15597826	2.66667	1.66667
transcriptional regulator NrdR [Pseudomonas aeruginosa PAO1]	0.000600178	17914.3	15599252	2.66667	1.66667
catalase [Pseudomonas aeruginosa PAO1]	7.69809e-09	55554.7	15599432	2.66667	1.66667
3,5-bisphosphate nucleotidase CysQ [Pseudomonas aeruginosa PAO1]	8.88178e-15	29761.2	15600368	2.66667	1.66667
ribose ABC transporter substrate-binding protein [Pseudomonas aeruginosa PAO1]	1.42175e-11	33839	15597142	2.66667	1.33333
rubredoxin reductase [Pseudomonas aeruginosa PAO1]	2.39031e-12	40592.1	15600542	2.66667	1
muconolactone delta-isomerase [Pseudomonas aeruginosa PAO1]	6.20615e-13	11306.7	15597704	2.66667	0
hypothetical protein PA2582 [Pseudomonas aeruginosa PAO1]	2.03695e-07	19434.1	15597778	2.66667	0
methylmalonate-semialdehyde dehydrogenase [Pseudomonas aeruginosa PAO1]	1.11022e-14	53629.6	15598766	2.66667	0
polyamine transporter PotD [Pseudomonas aeruginosa PAO1]	8.99245e-09	39236.2	15598806	2.66667	0
UDP-3-O-[3-hydroxymyristoyl] glucosamine N-acyltransferase [Pseudomonas aeruginosa PAO1]	2.73789e-07	36168.5	15598842	2.66667	0
50S ribosomal protein L14 [Pseudomonas aeruginosa PAO1]	3.0087e-13	13403.4	15599449	2.66667	0
sulfate-binding protein [Pseudomonas aeruginosa PAO1]	3.96017e-11	36411	15595480	2.33333	14
thymidylate kinase [Pseudomonas aeruginosa PAO1]	3.10862e-14	23095.2	15598158	2.33333	5.33333
hypothetical protein PA3731 [Pseudomonas aeruginosa PAO1]	3.90966e-06	24878.1	15598926	2.33333	4.33333
anthranilate phosphoribosyltransferase [Pseudomonas aeruginosa PAO1]	4.33791e-08	37360.2	15595847	2.33333	4
hypothetical protein PA0959 [Pseudomonas aeruginosa PAO1]	0.000203564	23054.7	15596156	2.33333	4
biotin biosynthesis protein bioH [Pseudomonas aeruginosa PAO1]	9.89101e-06	26477.6	15595699	2.33333	3.66667
molybdopterin converting factor, small subunit [Pseudomonas aeruginosa PAO1]	8.00056e-07	9209.54	15599112	2.33333	3.66667
hypothetical protein PA3338 [Pseudomonas aeruginosa PAO1]	6.65334e-11	10805.5	15598534	2.33333	3.33333
aminotransferase [Pseudomonas aeruginosa PAO1]	4.66669e-08	46034.8	15599909	2.33333	3.33333
enolase [Pseudomonas aeruginosa PAO1]	3.07864e-07	26455.5	15596882	2.33333	3
L-asparaginase I [Pseudomonas aeruginosa PAO1]	1.96689e-08	34733.9	15597449	2.33333	3
ATP-dependent helicase HepA [Pseudomonas aeruginosa PAO1]	0.000165323	106806	15598504	2.33333	3
hypothetical protein PA5371 [Pseudomonas aeruginosa PAO1]	1.58606e-11	14545.5	15600564	2.33333	3
hypothetical protein PA0760 [Pseudomonas aeruginosa PAO1]	1.45439e-13	10140	15595957	2.33333	2.66667
cell division topological specificity factor MinE [Pseudomonas aeruginosa PAO1]	5.05757e-06	9784.17	15598441	2.33333	2.33333
hypothetical protein PA3580 [Pseudomonas aeruginosa PAO1]	6.18505e-12	16483	15598776	2.33333	2.33333
hypothetical protein PA3762 [Pseudomonas aeruginosa PAO1]	1.30279e-06	11694.8	15598957	2.33333	2.33333
rRNA methylase [Pseudomonas aeruginosa PAO1]	1.28786e-13	27064.3	15600129	2.33333	2.33333
phosphate uptake regulatory protein PhoU [Pseudomonas aeruginosa PAO1]	8.1965e-07	27470.2	15600558	2.33333	2.33333
4-hydroxythreonine-4-phosphate dehydrogenase [Pseudomonas aeruginosa PAO1]	1.11022e-15	34901.3	15595790	2.33333	1.66667
hypothetical protein PA1009 [Pseudomonas aeruginosa PAO1]	2.17481e-09	20572.4	15596206	2.33333	1.33333
hypothetical protein PA5406 [Pseudomonas aeruginosa PAO1]	2.10071e-10	12437.2	15600599	2.33333	1.33333
RNA polymerase sigma factor AlgU [Pseudomonas aeruginosa PAO1]	0.000106572	22182.5	15595959	2.33333	0.666667
phosphoserine phosphatase [Pseudomonas aeruginosa PAO1]	1.11022e-14	23518.2	15596954	2.33333	0.666667
hypothetical protein PA4465 [Pseudomonas aeruginosa PAO1]	3.50364e-05	32198.7	15599661	2.33333	0.666667
UDP-N-acetyl-d-glucosamine 6-dehydrogenase [Pseudomonas aeruginosa PAO1]	0.000247785	48124.9	15598355	2.33333	0.333333
DNA polymerase III subunit epsilon [Pseudomonas aeruginosa PAO1]	4.36468e-05	26797.6	15597013	2.33333	0
cytochrome C550 [Pseudomonas aeruginosa PAO1]	1.13113e-05	15840	15597179	2.33333	0
branched-chain alpha-keto acid dehydrogenase subunit E2 [Pseudomonas aeruginosa PAO1]	1.69864e-13	45746	15597445	2.33333	0
anthranilate dioxygenase small subunit [Pseudomonas aeruginosa PAO1]	0.00028356	19270.7	15597709	2.33333	0
hypothetical protein PA2954 [Pseudomonas aeruginosa PAO1]	3.97776e-06	21227	15598150	2.33333	0
hypothetical protein PA3801 [Pseudomonas aeruginosa PAO1]	2.91289e-11	23126	15598996	2.33333	0
methyltransferase [Pseudomonas aeruginosa PAO1]	1.9195e-06	28493.7	15599012	2.33333	0
1-deoxy-D-xylulose-5-phosphate synthase [Pseudomonas aeruginosa PAO1]	6.76598e-10	68007	15599239	2.33333	0
tRNA pseudouridine synthase B [Pseudomonas aeruginosa PAO1]	3.90289e-08	33389.4	15599936	2.33333	0
ABC transporter [Pseudomonas aeruginosa PAO1]	1.21434e-09	29290.8	15597400	2	38.3333
Fe(III)-pyochelin outer membrane receptor [Pseudomonas aeruginosa PAO1]	3.58618e-07	79942.9	15599417	2	28.6667
hypothetical protein PA5494 [Pseudomonas aeruginosa PAO1]	1.73964e-08	10787.5	15600687	2	8.33333
hypothetical protein PA4474 [Pseudomonas aeruginosa PAO1]	2.12574e-11	50235.5	15599670	2	6
glutathione peroxidase [Pseudomonas aeruginosa PAO1]	4.26437e-11	17252.7	15596035	2	5
2-hydroxyacid dehydrogenase [Pseudomonas aeruginosa PAO1]	6.24703e-08	35593.1	15597459	2	5
hypothetical protein PA5305 [Pseudomonas aeruginosa PAO1]	1.41953e-11	11520	15600498	2	5
hypothetical protein PA4564 [Pseudomonas aeruginosa PAO1]	9.2267e-09	16713.9	15599760	2	4.33333
protein-L-isoaspartate O-methyltransferase [Pseudomonas aeruginosa PAO1]	5.55112e-14	23392.4	15598820	2	4
hypothetical protein PA0542 [Pseudomonas aeruginosa PAO1]	1.49851e-08	14757.9	15595739	2	3.66667
hypothetical protein PA4336 [Pseudomonas aeruginosa PAO1]	6.94493e-07	21011.5	15599532	2	3.66667
hypothetical protein PA0943 [Pseudomonas aeruginosa PAO1]	0.000280673	27166	15596140	2	3.33333
hypothetical protein PA5062 [Pseudomonas aeruginosa PAO1]	1.10134e-11	9800.24	15600255	2	3.33333
dipeptide ABC transporter substrate-binding protein [Pseudomonas aeruginosa PAO1]	3.72957e-05	57844.7	15600510	2	3.33333
chemotaxis protein CheY [Pseudomonas aeruginosa PAO1]	1.39608e-07	13893.3	15596653	2	3
hypothetical protein PA1639 [Pseudomonas aeruginosa PAO1]	0.000141724	22443.3	15596836	2	3
30S ribosomal protein S20 [Pseudomonas aeruginosa PAO1]	7.43671e-08	9911.47	15599759	2	3
hypothetical protein PA0170 [Pseudomonas aeruginosa PAO1]	1.33893e-12	14544.1	15595368	2	2.66667
cytochrome C-551 precursor [Pseudomonas aeruginosa PAO1]	1.5187e-09	10959.6	15595715	2	2.66667
transcriptional regulator [Pseudomonas aeruginosa PAO1]	3.18368e-10	31149	15600071	2	2.66667
hypothetical protein PA3664 [Pseudomonas aeruginosa PAO1]	9.67001e-06	13102.7	15598860	2	2.33333
hypothetical protein PA3808 [Pseudomonas aeruginosa PAO1]	1.2648e-07	7796.94	15599003	2	2.33333
periplasmic gluconolactonase, PpgL [Pseudomonas aeruginosa PAO1]	1.39807e-06	41591.3	15599399	2	2.33333
hypothetical protein PA0068 [Pseudomonas aeruginosa PAO1]	8.48303e-05	9972.01	15595266	2	2
hypothetical protein PA0793 [Pseudomonas aeruginosa PAO1]	0.000122337	41683.2	15595990	2	2
carbon storage regulator [Pseudomonas aeruginosa PAO1]	1.89047e-07	6904.69	15596102	2	2
pyrroloquinoline quinone biosynthesis protein PqqD [Pseudomonas aeruginosa PAO1]	6.04665e-05	10402.4	15597184	2	2
hypothetical protein PA2980 [Pseudomonas aeruginosa PAO1]	2.70004e-07	6716.58	15598176	2	2
hypothetical protein PA3208 [Pseudomonas aeruginosa PAO1]	3.34491e-05	19935.4	15598404	2	2
septum formation inhibitor [Pseudomonas aeruginosa PAO1]	0.000139169	28106.9	15598439	2	2
tyrosyl-tRNA synthetase [Pseudomonas aeruginosa PAO1]	1.26265e-09	45149.4	15599333	2	2
hypothetical protein PA4486 [Pseudomonas aeruginosa PAO1]	2.04073e-05	13938	15599682	2	2
hypothetical protein PA4736 [Pseudomonas aeruginosa PAO1]	1.93472e-07	11013.5	15599930	2	2
hypothetical protein PA4746 [Pseudomonas aeruginosa PAO1]	5.4734e-13	17160.8	15599940	2	2
protein FimX [Pseudomonas aeruginosa PAO1]	1.32447e-10	75946.3	15600152	2	2
arsenate reductase [Pseudomonas aeruginosa PAO1]	1.36294e-05	12782.1	15596147	2	1.66667
ATP-dependent Clp protease proteolytic subunit [Pseudomonas aeruginosa PAO1]	3.33067e-15	23487	15596998	2	1.66667
hypothetical protein PA3085 [Pseudomonas aeruginosa PAO1]	1.22503e-06	9958.92	15598281	2	1.66667
hypothetical protein PA4872 [Pseudomonas aeruginosa PAO1]	1.39697e-08	31301.1	15600065	2	1.66667
hypothetical protein PA0968 [Pseudomonas aeruginosa PAO1]	1.94255e-08	16661.6	15596165	2	1.33333
hypothetical protein PA1140 [Pseudomonas aeruginosa PAO1]	1.5784e-11	31593.5	15596337	2	1.33333
hypothetical protein PA4948 [Pseudomonas aeruginosa PAO1]	0.000132785	16484.4	15600141	2	1.33333
hypothetical protein PA4991 [Pseudomonas aeruginosa PAO1]	1.2766e-05	42083.3	15600184	2	1.33333
betaine aldehyde dehydrogenase [Pseudomonas aeruginosa PAO1]	1.63537e-08	53299.3	15600566	2	1.33333
molybdopterin biosynthesis protein MoeB [Pseudomonas aeruginosa PAO1]	9.82935e-05	26670	15599858	2	1
succinate dehydrogenase iron-sulfur subunit [Pseudomonas aeruginosa PAO1]	0.00060467	26138.1	15596781	2	0.666667
chorismate synthase [Pseudomonas aeruginosa PAO1]	2.04281e-13	38963.1	15596878	2	0.666667
hypothetical protein PA2823 [Pseudomonas aeruginosa PAO1]	1.39228e-06	33771.4	15598019	2	0.666667
regulator of liu genes [Pseudomonas aeruginosa PAO1]	1.59444e-08	15621.1	15597212	2	0.333333
HIT family protein [Pseudomonas aeruginosa PAO1]	2.04645e-06	16155.4	15598491	2	0.333333
DNA binding protein [Pseudomonas aeruginosa PAO1]	4.84547e-08	9886.41	15599135	2	0.333333
imidazole glycerol phosphate synthase subunit HisF [Pseudomonas aeruginosa PAO1]	2.97144e-06	27114.1	15600333	2	0.333333
ribonuclease III [Pseudomonas aeruginosa PAO1]	7.79665e-05	25490.2	15595967	2	0
spermidine dehydrogenase, SpdH [Pseudomonas aeruginosa PAO1]	1.35447e-12	68818.9	15598908	2	0
transcription antitermination protein NusB [Pseudomonas aeruginosa PAO1]	7.27307e-12	17696.3	15599247	2	0
sulfite or nitrite reductase [Pseudomonas aeruginosa PAO1]	3.9535e-11	62121.9	15599325	2	0
ribosome-binding factor A [Pseudomonas aeruginosa PAO1]	0.000228162	14538.5	15599937	2	0
CDP-6-deoxy-delta-3,4-glucoseen reductase [Pseudomonas aeruginosa PAO1]	0.000167131	35397.7	15600429	2	0
BetI family transcriptional regulator [Pseudomonas aeruginosa PAO1]	5.33787e-05	21847.2	15600567	2	0
ornithine decarboxylase [Pseudomonas aeruginosa PAO1]	8.85647e-09	43532.2	15599715	1.66667	9.33333
hypothetical protein PA2854 [Pseudomonas aeruginosa PAO1]	3.77725e-08	34777.9	15598050	1.66667	9
ribonuclease activity regulator protein RraA [Pseudomonas aeruginosa PAO1]	1.92069e-13	17392.8	15596969	1.66667	8.66667
hypothetical protein PA1673 [Pseudomonas aeruginosa PAO1]	1.5818e-05	17841.9	15596870	1.66667	8
alcohol dehydrogenase [Pseudomonas aeruginosa PAO1]	0.000124127	35888.6	15600620	1.66667	7.33333
esterase [Pseudomonas aeruginosa PAO1]	1.07713e-09	31255.4	15598824	1.66667	6
hypothetical protein PA0741 [Pseudomonas aeruginosa PAO1]	4.62347e-06	22672.8	15595938	1.66667	5.66667
hypothetical protein PA1307 [Pseudomonas aeruginosa PAO1]	1.0194e-10	28526.5	15596504	1.66667	5
acyl-CoA dehydrogenase [Pseudomonas aeruginosa PAO1]	0.000210622	63588.3	15595705	1.66667	4.33333
bacterioferritin comigratory protein [Pseudomonas aeruginosa PAO1]	1.62603e-11	17340.9	15596205	1.66667	4.33333
peptide methionine sulfoxide reductase [Pseudomonas aeruginosa PAO1]	4.21673e-09	23502.5	15600211	1.66667	4.33333
quinone oxidoreductase [Pseudomonas aeruginosa PAO1]	1.02443e-08	35073.2	15595221	1.66667	4
hypothetical protein PA4445 [Pseudomonas aeruginosa PAO1]	2.96924e-06	27343	15599641	1.66667	4
hypothetical protein PA4792 [Pseudomonas aeruginosa PAO1]	0.000336198	34130.8	15599986	1.66667	3.66667
fumarate hydratase [Pseudomonas aeruginosa PAO1]	8.30371e-07	49091.2	15596051	1.66667	2.66667
ribokinase [Pseudomonas aeruginosa PAO1]	8.38939e-05	31826.7	15597146	1.66667	2.66667
50S ribosomal protein L11 methyltransferase [Pseudomonas aeruginosa PAO1]	3.28626e-13	31980.3	15600043	1.66667	2.66667
NAD(P) transhydrogenase subunit alpha [Pseudomonas aeruginosa PAO1]	1.03947e-09	38658	15600764	1.66667	2.66667
hypothetical protein PA1645 [Pseudomonas aeruginosa PAO1]	7.25139e-07	15053.9	15596842	1.66667	2.33333
polyhydroxyalkanoate synthesis protein PhaF [Pseudomonas aeruginosa PAO1]	7.39311e-07	30559	15600253	1.66667	2.33333
long-chain-fatty-acid--CoA ligase [Pseudomonas aeruginosa PAO1]	8.38527e-08	61615.1	15598495	1.66667	2
phosphoribosyl-ATP pyrophosphatase [Pseudomonas aeruginosa PAO1]	1.57105e-05	12031.1	15600260	1.66667	2
tRNA uridine 5-carboxymethylaminomethyl modification protein GidA [Pseudomonas aeruginosa PAO1]	7.00853e-11	69595.1	15600758	1.66667	2
acetyl transferase [Pseudomonas aeruginosa PAO1]	0.000147615	16030.2	15597827	1.66667	1.66667
hypothetical protein PA2971 [Pseudomonas aeruginosa PAO1]	2.53065e-05	19556.8	15598167	1.66667	1.66667
arginine decarboxylase [Pseudomonas aeruginosa PAO1]	1.73763e-08	70624.2	15600032	1.66667	1.66667
PppA [Pseudomonas aeruginosa PAO1]	1.95524e-06	25888.3	15595273	1.66667	1.33333
peptidyl-prolyl cis-trans isomerase SlyD [Pseudomonas aeruginosa PAO1]	1.77636e-14	16999.3	15596034	1.66667	1.33333
hypothetical protein PA2902 [Pseudomonas aeruginosa PAO1]	1.42241e-05	30428.6	15598098	1.66667	1.33333
acetolactate synthase [Pseudomonas aeruginosa PAO1]	1.49457e-07	59768.9	15599375	1.66667	1.33333
hypothetical protein PA4916 [Pseudomonas aeruginosa PAO1]	4.36208e-05	25441.3	15600109	1.66667	1
ClpA/B protease ATP binding subunit [Pseudomonas aeruginosa PAO1]	9.96638e-06	94117.9	15595656	1.66667	0.333333
hypothetical protein PA0775 [Pseudomonas aeruginosa PAO1]	2.43397e-07	27623.2	15595972	1.66667	0.333333
hypothetical protein PA2770 [Pseudomonas aeruginosa PAO1]	1e-30	28240.3	15597966	1.66667	0.333333
Maf-like protein [Pseudomonas aeruginosa PAO1]	3.65543e-05	21041.1	15598168	1.66667	0.333333
30S ribosomal protein S19 [Pseudomonas aeruginosa PAO1]	7.36914e-07	10350.7	15599455	1.66667	0.333333
hypothetical protein PA0383 [Pseudomonas aeruginosa PAO1]	0.000999616	50244.8	15595580	1.66667	0
hypothetical protein PA0583 [Pseudomonas aeruginosa PAO1]	0.000414257	20078.7	15595780	1.66667	0
glucose-sensitive porin [Pseudomonas aeruginosa PAO1]	0.000168595	50500.1	15597487	1.66667	0
NAD-dependent glutamate dehydrogenase [Pseudomonas aeruginosa PAO1]	1.4615e-07	182524	15598264	1.66667	0
bacterioferritin [Pseudomonas aeruginosa PAO1]	9.0593e-06	18541.4	15598727	1.66667	0
catalase [Pseudomonas aeruginosa PAO1]	1.3911e-07	57096.1	15599809	1.66667	0
hypothetical protein PA4644 [Pseudomonas aeruginosa PAO1]	8.03801e-13	17098.5	15599839	1.66667	0
3-methyl-2-oxobutanoate hydroxymethyltransferase [Pseudomonas aeruginosa PAO1]	7.35915e-08	27856.3	15599923	1.66667	0
NrdJa [Pseudomonas aeruginosa PAO1]	1.91143e-07	82689.4	15600690	1.66667	0
dihydroaeruginoic acid synthetase [Pseudomonas aeruginosa PAO1]	2.52938e-09	156325	15599422	1.33333	12
dihydroorotase [Pseudomonas aeruginosa PAO1]	6.49074e-07	44123.1	15595598	1.33333	8
heme oxygenase [Pseudomonas aeruginosa PAO1]	0.000111052	21940.2	15595869	1.33333	7
hypothetical protein PA1829 [Pseudomonas aeruginosa PAO1]	3.65508e-11	40807.7	15597026	1.33333	5.66667
nitrous-oxide reductase [Pseudomonas aeruginosa PAO1]	8.13535e-07	70615.4	15598588	1.33333	5
hypothetical protein PA1837 [Pseudomonas aeruginosa PAO1]	7.3043e-10	18753.6	15597034	1.33333	4.66667
hypothetical protein PA1206 [Pseudomonas aeruginosa PAO1]	7.7272e-05	17679	15596403	1.33333	3.33333
hypothetical protein PA3017 [Pseudomonas aeruginosa PAO1]	3.90659e-05	15834	15598213	1.33333	3.33333
hypothetical protein PA5225 [Pseudomonas aeruginosa PAO1]	8.02167e-10	19345.5	15600418	1.33333	3
esterase [Pseudomonas aeruginosa PAO1]	1.16176e-07	42308.4	15596244	1.33333	2.66667
hypothetical protein PA5133 [Pseudomonas aeruginosa PAO1]	1.82041e-05	47262.9	15600326	1.33333	2.66667
hypothetical protein PA0277 [Pseudomonas aeruginosa PAO1]	1.62093e-13	26609.3	15595474	1.33333	2.33333
50S ribosomal protein L23 [Pseudomonas aeruginosa PAO1]	7.36185e-06	10943	15599457	1.33333	2
hypothetical protein PA5055 [Pseudomonas aeruginosa PAO1]	8.43769e-13	13644.9	15600248	1.33333	2
hypothetical protein PA0269 [Pseudomonas aeruginosa PAO1]	1.23852e-06	16192.1	15595466	1.33333	1.66667
multidrug resistance operon repressor MexR [Pseudomonas aeruginosa PAO1]	5.88436e-05	16953.8	15595621	1.33333	1.66667
acyl-CoA dehydrogenase [Pseudomonas aeruginosa PAO1]	6.14513e-07	42526.4	15595943	1.33333	1.66667
thioredoxin [Pseudomonas aeruginosa PAO1]	1.97398e-12	11926	15597890	1.33333	1.66667
hypothetical protein PA3755 [Pseudomonas aeruginosa PAO1]	4.66901e-06	20816.3	15598950	1.33333	1.66667
hypothetical protein PA4451 [Pseudomonas aeruginosa PAO1]	1e-30	8797.39	15599647	1.33333	1.66667
aminopeptidase [Pseudomonas aeruginosa PAO1]	6.86553e-09	49679	15600417	1.33333	1.66667
translation initiation factor IF-1 [Pseudomonas aeruginosa PAO1]	2.47911e-10	8297.27	15597815	1.33333	1.33333
integration host factor subunit alpha [Pseudomonas aeruginosa PAO1]	3.52055e-07	11464.1	15597934	1.33333	1.33333
hypothetical protein PA3345 [Pseudomonas aeruginosa PAO1]	5.2614e-08	13175.7	15598541	1.33333	1.33333
cytochrome C [Pseudomonas aeruginosa PAO1]	2.5189e-08	44682.3	15599815	1.33333	1
aminotransferase [Pseudomonas aeruginosa PAO1]	1.74283e-11	48877.5	15600716	1.33333	1
hypothetical protein PA5527 [Pseudomonas aeruginosa PAO1]	2.22894e-09	15169.5	15600720	1.33333	1
erythronate-4-phosphate dehydrogenase [Pseudomonas aeruginosa PAO1]	2.46635e-06	40976.4	15596572	1.33333	0.666667
50S ribosomal protein L22 [Pseudomonas aeruginosa PAO1]	3.40714e-05	11903.5	15599454	1.33333	0.666667
hypothetical protein PA4390 [Pseudomonas aeruginosa PAO1]	0.000108559	38124.9	15599586	1.33333	0.666667
D-amino acid dehydrogenase small subunit [Pseudomonas aeruginosa PAO1]	3.66751e-06	47110.3	15600497	1.33333	0.666667
tRNA (guanine-N(7)-)-methyltransferase [Pseudomonas aeruginosa PAO1]	0.000373009	25315	15595579	1.33333	0.333333
riboflavin-specific deaminase/reductase [Pseudomonas aeruginosa PAO1]	6.36307e-06	39739.9	15599251	1.33333	0.333333
O-acetylhomoserine aminocarboxypropyltransferase [Pseudomonas aeruginosa PAO1]	1.16562e-06	45149.4	15600218	1.33333	0.333333
hypothetical protein PA5423 [Pseudomonas aeruginosa PAO1]	4.20108e-12	19989.5	15600616	1.33333	0.333333
N-carbamoylputrescine amidohydrolase [Pseudomonas aeruginosa PAO1]	0.000268145	32739.4	15595490	1.33333	0
twitching motility protein PilJ [Pseudomonas aeruginosa PAO1]	0.000618896	72484.3	15595608	1.33333	0
ATP-dependent RNA helicase [Pseudomonas aeruginosa PAO1]	2.13794e-08	70069.8	15595625	1.33333	0
ABC transporter [Pseudomonas aeruginosa PAO1]	1.81184e-08	37809.2	15595799	1.33333	0
hypothetical protein PA0664 [Pseudomonas aeruginosa PAO1]	1.9178e-05	14812.6	15595861	1.33333	0
phosphate acetyltransferase [Pseudomonas aeruginosa PAO1]	1.61271e-06	75649.9	15596032	1.33333	0
hypothetical protein PA0891 [Pseudomonas aeruginosa PAO1]	4.32333e-07	40188.6	15596088	1.33333	0
hypothetical protein PA0916 [Pseudomonas aeruginosa PAO1]	2.08994e-07	48930	15596113	1.33333	0
hypothetical protein PA1295 [Pseudomonas aeruginosa PAO1]	9.99201e-15	11353.9	15596492	1.33333	0
hypothetical protein PA1689 [Pseudomonas aeruginosa PAO1]	7.96219e-10	77935.3	15596886	1.33333	0
3-hydroxybutyrate dehydrogenase [Pseudomonas aeruginosa PAO1]	1.67644e-11	26710.9	15597199	1.33333	0
catechol 1,2-dioxygenase [Pseudomonas aeruginosa PAO1]	5.20964e-07	34139	15597703	1.33333	0
siroheme synthase [Pseudomonas aeruginosa PAO1]	0.000124436	50339.9	15597807	1.33333	0
50S ribosomal protein L20 [Pseudomonas aeruginosa PAO1]	4.05465e-07	13356.7	15597937	1.33333	0
Outer membrane lipoprotein OprI precursor [Pseudomonas aeruginosa PAO1]	7.57798e-05	8829.48	15598049	1.33333	0
2,4-dienoyl-CoA reductase [Pseudomonas aeruginosa PAO1]	5.63958e-08	72924.2	15598288	1.33333	0
ATP-dependent DNA helicase RecQ [Pseudomonas aeruginosa PAO1]	4.69393e-08	79400.1	15598540	1.33333	0
undecaprenyl pyrophosphate synthetase [Pseudomonas aeruginosa PAO1]	2.3885e-05	28022.5	15598848	1.33333	0
hypothetical protein PA3902 [Pseudomonas aeruginosa PAO1]	2.97078e-06	16894.4	15599097	1.33333	0
hypothetical protein PA3952 [Pseudomonas aeruginosa PAO1]	4.21463e-09	19781.5	15599147	1.33333	0
stringent starvation protein A [Pseudomonas aeruginosa PAO1]	1.1455e-05	23600.2	15599624	1.33333	0
hypothetical protein PA4667 [Pseudomonas aeruginosa PAO1]	1.26192e-05	66250.1	15599862	1.33333	0
glucose-6-phosphate isomerase [Pseudomonas aeruginosa PAO1]	0.00043911	61905.7	15599926	1.33333	0
translation initiation factor Sui1 [Pseudomonas aeruginosa PAO1]	2.06832e-10	12655.7	15600033	1.33333	0
diaminopimelate epimerase [Pseudomonas aeruginosa PAO1]	3.71181e-06	30300.7	15600471	1.33333	0
two-component response regulator [Pseudomonas aeruginosa PAO1]	0.000138024	32381.1	15600557	1.33333	0
hypothetical protein PA0588 [Pseudomonas aeruginosa PAO1]	3.2072e-07	73676.6	15595785	1	35.3333
glutathione reductase [Pseudomonas aeruginosa PAO1]	8.00471e-13	49206.6	15597221	1	13
periplasmic tail-specific protease [Pseudomonas aeruginosa PAO1]	7.16606e-07	78134.8	15598453	1	9.33333
exonuclease III [Pseudomonas aeruginosa PAO1]	1.98293e-05	30983.7	15597741	1	7.33333
hypothetical protein PA4349 [Pseudomonas aeruginosa PAO1]	1.53156e-09	31651.6	15599545	1	6.66667
hypothetical protein PA5343 [Pseudomonas aeruginosa PAO1]	5.06706e-12	30759.5	15600536	1	3.66667
hypothetical protein PA1039 [Pseudomonas aeruginosa PAO1]	4.40546e-09	17178.2	15596236	1	3
hypothetical protein PA3614 [Pseudomonas aeruginosa PAO1]	1.818e-06	51889.6	15598810	1	2.66667
glutathione peroxidase [Pseudomonas aeruginosa PAO1]	7.29023e-05	20204.4	15596484	1	2.33333
guanine deaminase [Pseudomonas aeruginosa PAO1]	6.31826e-07	48281.6	15596718	1	2
bifunctional sulfate adenylyltransferase subunit 1/adenylylsulfate kinase [Pseudomonas aeruginosa PAO1]	0.000101711	69225.7	15599638	1	2
polyphosphate kinase [Pseudomonas aeruginosa PAO1]	0.00016734	83100.1	15600435	1	1.66667
enoyl-CoA hydratase [Pseudomonas aeruginosa PAO1]	9.77759e-06	28594.8	15598037	1	1.33333
hypothetical protein PA3797 [Pseudomonas aeruginosa PAO1]	3.50711e-06	29977.1	15598992	1	1.33333
oligoribonuclease [Pseudomonas aeruginosa PAO1]	0.000754405	20813.5	15600144	1	1.33333
lipopolysaccharide kinase WaaP [Pseudomonas aeruginosa PAO1]	0.00044308	31291.6	15600202	1	1.33333
S-adenosyl-methyltransferase MraW [Pseudomonas aeruginosa PAO1]	4.24345e-05	34619.2	15599616	1	1
hypothetical protein PA0960 [Pseudomonas aeruginosa PAO1]	6.21371e-06	7815.85	15596157	1	0.666667
cell division protein ZipA [Pseudomonas aeruginosa PAO1]	9.53113e-07	32216.7	15596725	1	0.666667
transcriptional regulator [Pseudomonas aeruginosa PAO1]	4.16622e-07	19277.1	15599160	1	0.666667
hypothetical protein PA0057 [Pseudomonas aeruginosa PAO1]	7.74551e-05	32003	15595255	1	0.333333
hypothetical protein PA4918 [Pseudomonas aeruginosa PAO1]	0.000123025	23806	15600111	1	0.333333
hypothetical protein PA0017 [Pseudomonas aeruginosa PAO1]	0.000403206	47125	15595215	1	0
SenC [Pseudomonas aeruginosa PAO1]	2.16303e-06	23005.2	15595312	1	0
hypothetical protein PA0354 [Pseudomonas aeruginosa PAO1]	1.66533e-13	43743	15595551	1	0
hypothetical protein PA1195 [Pseudomonas aeruginosa PAO1]	0.000482567	28451.5	15596392	1	0
adenosylcobinamide kinase [Pseudomonas aeruginosa PAO1]	7.14216e-05	18849.9	15596475	1	0
sulfur transfer protein SirA [Pseudomonas aeruginosa PAO1]	3.38019e-06	8859.53	15596761	1	0
ribonuclease H [Pseudomonas aeruginosa PAO1]	0.000222182	16686.4	15597012	1	0
anthranilate dioxygenase reductase [Pseudomonas aeruginosa PAO1]	1.15735e-07	37977	15597710	1	0
hypothetical protein PA2609 [Pseudomonas aeruginosa PAO1]	3.31331e-07	36601.9	15597805	1	0
two-component response regulator [Pseudomonas aeruginosa PAO1]	0.000159835	24713.9	15597853	1	0
hypothetical protein PA4170 [Pseudomonas aeruginosa PAO1]	4.27436e-13	32940.8	15599365	1	0
excinuclease ABC subunit A [Pseudomonas aeruginosa PAO1]	2.52404e-06	104424	15599430	1	0
hypothetical protein PA4998 [Pseudomonas aeruginosa PAO1]	8.0508e-05	24970.4	15600191	1	0
hypothetical protein PA5073 [Pseudomonas aeruginosa PAO1]	6.47984e-08	17566.9	15600266	1	0
pyridoxamine kinase [Pseudomonas aeruginosa PAO1]	0.000681601	31265.1	15600709	1	0
chemotaxis protein [Pseudomonas aeruginosa PAO1]	0.000711502	34381.2	15598545	0.666667	7
aspartate carbamoyltransferase [Pseudomonas aeruginosa PAO1]	0.000159775	36606.1	15595599	0.666667	5.33333
hypothetical protein PA0759 [Pseudomonas aeruginosa PAO1]	0.000200646	33646.8	15595956	0.666667	5.33333
amino acid binding protein [Pseudomonas aeruginosa PAO1]	1.79962e-05	28415.7	15599060	0.666667	5
hypothetical protein PA0460 [Pseudomonas aeruginosa PAO1]	6.80562e-07	18715.6	15595657	0.666667	4.66667
hydroxyacylglutathione hydrolase [Pseudomonas aeruginosa PAO1]	1.06546e-06	28847.8	15597010	0.666667	2.33333
ATP-dependent protease [Pseudomonas aeruginosa PAO1]	5.76e-09	90167.6	15599772	0.666667	2.33333
hypothetical protein PA4738 [Pseudomonas aeruginosa PAO1]	2.12705e-07	7606.81	15599932	0.666667	2.33333
hypothetical protein PA1749 [Pseudomonas aeruginosa PAO1]	0.000434092	17660.9	15596946	0.666667	2
hypothetical protein PA2959 [Pseudomonas aeruginosa PAO1]	4.23541e-08	28096.5	15598155	0.666667	2
cyclohexadienyl dehydratase [Pseudomonas aeruginosa PAO1]	1.46719e-05	30428.6	15598671	0.666667	2
hypothetical protein PA4422 [Pseudomonas aeruginosa PAO1]	7.10641e-06	30598.2	15599618	0.666667	2
glutamine synthetase [Pseudomonas aeruginosa PAO1]	0.000523504	50933	15595495	0.666667	1.66667
chemotaxis protein [Pseudomonas aeruginosa PAO1]	0.000795934	17614.5	15595612	0.666667	1.66667
anti-sigma factor MucA [Pseudomonas aeruginosa PAO1]	5.26665e-09	20985.7	15595960	0.666667	1.66667
adenine phosphoribosyltransferase [Pseudomonas aeruginosa PAO1]	0.000414309	19792.3	15596740	0.666667	1.66667
hypothetical protein PA2875 [Pseudomonas aeruginosa PAO1]	4.22114e-05	32830.6	15598071	0.666667	1.66667
transcriptional regulator [Pseudomonas aeruginosa PAO1]	0.000195615	17588.4	15598654	0.666667	1.66667
nucleoid-associated protein NdpA [Pseudomonas aeruginosa PAO1]	9.22905e-10	37907	15599044	0.666667	1.33333
AMP nucleosidase [Pseudomonas aeruginosa PAO1]	0.000359123	56191.1	15599165	0.666667	1.33333
two-component response regulator [Pseudomonas aeruginosa PAO1]	4.07625e-08	27405.2	15599227	0.666667	1.33333
glycine cleavage system protein H [Pseudomonas aeruginosa PAO1]	1.22046e-05	13633.8	15600407	0.666667	1.33333
hydrolytic enzyme [Pseudomonas aeruginosa PAO1]	5.00344e-05	37461.1	15598249	0.666667	1
hypothetical protein PA3733 [Pseudomonas aeruginosa PAO1]	7.16599e-10	44738.1	15598928	0.666667	1
hypothetical protein PA4440 [Pseudomonas aeruginosa PAO1]	0.000316808	22319.6	15599636	0.666667	1
hypothetical protein PA4618 [Pseudomonas aeruginosa PAO1]	5.36304e-10	34747.1	15599814	0.666667	0.666667
hypothetical protein PA5279 [Pseudomonas aeruginosa PAO1]	6.04793e-08	25751.4	15600472	0.666667	0.666667
L-aspartate oxidase [Pseudomonas aeruginosa PAO1]	0.000249178	59967.6	15595958	0.666667	0.333333
hypothetical protein PA3886 [Pseudomonas aeruginosa PAO1]	0.000124582	32270.5	15599081	0.666667	0.333333
aldehyde dehydrogenase [Pseudomonas aeruginosa PAO1]	7.40056e-08	53289.2	15595328	0.666667	0
16S ribosomal RNA methyltransferase RsmE [Pseudomonas aeruginosa PAO1]	1.00451e-08	26451.8	15595616	0.666667	0
multifunctional tRNA nucleotidyl transferase/2'3'-cyclic phosphodiesterase/2'nucleotidase/phosphatase [Pseudomonas aeruginosa PAO1]	1.34716e-05	45610.9	15595781	0.666667	0
aldehyde dehydrogenase [Pseudomonas aeruginosa PAO1]	2.53287e-08	54529.9	15595944	0.666667	0
methylthioribulose-1-phosphate dehydratase [Pseudomonas aeruginosa PAO1]	1.13986e-05	22853.7	15596880	0.666667	0
hypothetical protein PA1845 [Pseudomonas aeruginosa PAO1]	0.000300239	18745	15597042	0.666667	0
7-cyano-7-deazaguanine reductase [Pseudomonas aeruginosa PAO1]	3.30122e-07	30828.9	15598002	0.666667	0
precorrin-2 C(20)-methyltransferase [Pseudomonas aeruginosa PAO1]	8.19405e-05	27257.3	15598100	0.666667	0
2-C-methyl-D-erythritol 2,4-cyclodiphosphate synthase [Pseudomonas aeruginosa PAO1]	6.74039e-09	16651.8	15598823	0.666667	0
IscR [Pseudomonas aeruginosa PAO1]	2.6118e-08	17842	15599010	0.666667	0
cytochrome C [Pseudomonas aeruginosa PAO1]	0.000174186	73340.3	15599767	0.666667	0
glutamate dehydrogenase [Pseudomonas aeruginosa PAO1]	1.45355e-05	48825.6	15599784	0.666667	0
acetyl-CoA synthetase [Pseudomonas aeruginosa PAO1]	5.69472e-08	71579	15599927	0.666667	0
bifunctional glutamine-synthetase adenylyltransferase/deadenyltransferase [Pseudomonas aeruginosa PAO1]	8.60866e-07	110035	15600207	0.666667	0
ATP-dependent RNA helicase RhlB [Pseudomonas aeruginosa PAO1]	1.32395e-06	44260	308154507	0.666667	0
isochorismate-pyruvate lyase [Pseudomonas aeruginosa PAO1]	0.000491955	11424.9	15599426	0.333333	10.6667
hypothetical protein PA3205 [Pseudomonas aeruginosa PAO1]	5.04126e-05	16685.6	15598401	0.333333	9.66667
hypothetical protein PA2197 [Pseudomonas aeruginosa PAO1]	1.19201e-05	37111.9	15597393	0.333333	7.66667
hypothetical protein PA0462 [Pseudomonas aeruginosa PAO1]	7.79954e-05	26245.8	15595659	0.333333	5.66667
ApaG protein [Pseudomonas aeruginosa PAO1]	4.19814e-07	13613.9	15595788	0.333333	4.66667
adenosine deaminase [Pseudomonas aeruginosa PAO1]	3.45364e-07	36140.5	15595346	0.333333	3.66667
Insulin-cleaving metalloproteinase outer membrane protein [Pseudomonas aeruginosa PAO1]	1.14335e-05	47201.6	15599566	0.333333	3.66667
short-chain dehydrogenase [Pseudomonas aeruginosa PAO1]	8.89558e-05	26901.9	15597025	0.333333	3.33333
acetolactate synthase 3 regulatory subunit [Pseudomonas aeruginosa PAO1]	3.29369e-07	17773.6	15599889	0.333333	3.33333
hypothetical protein PA1616 [Pseudomonas aeruginosa PAO1]	1.33453e-06	16736.8	15596813	0.333333	2.33333
two-component response regulator [Pseudomonas aeruginosa PAO1]	1.79473e-07	25219.2	15599577	0.333333	2.33333
hypothetical protein PA2453 [Pseudomonas aeruginosa PAO1]	4.21569e-10	8112.2	15597649	0.333333	2
acetyltransferase [Pseudomonas aeruginosa PAO1]	0.000116252	18037.4	15599221	0.333333	2
hypothetical protein PA5037 [Pseudomonas aeruginosa PAO1]	8.81966e-07	57412.1	15600230	0.333333	2
short-chain dehydrogenase [Pseudomonas aeruginosa PAO1]	2.04669e-08	26877.7	15600714	0.333333	1.66667
hypothetical protein PA0125 [Pseudomonas aeruginosa PAO1]	0.00086739	8563.42	15595323	0.333333	1.33333
hypothetical protein PA3632 [Pseudomonas aeruginosa PAO1]	2.0931e-08	9109.48	15598828	0.333333	1.33333
cell division protein FtsA [Pseudomonas aeruginosa PAO1]	2.41887e-08	44618.2	15599604	0.333333	1.33333
hypothetical protein PA4699 [Pseudomonas aeruginosa PAO1]	3.61161e-06	25986.3	15599893	0.333333	1.33333
deoxyuridine 5'-triphosphate nucleotidohydrolase [Pseudomonas aeruginosa PAO1]	0.000766465	15910.3	15600514	0.333333	1.33333
hypothetical protein PA0862 [Pseudomonas aeruginosa PAO1]	1.78958e-09	29857.7	15596059	0.333333	1
transcriptional regulator PsrA [Pseudomonas aeruginosa PAO1]	6.30724e-08	25767.5	15598202	0.333333	1
acyl-CoA thioesterase [Pseudomonas aeruginosa PAO1]	1.1813e-09	32913.6	15599137	0.333333	1
bacteriophage protein [Pseudomonas aeruginosa PAO1]	6.57127e-05	41184	15595819	0.333333	0.666667
cold-shock protein CspD [Pseudomonas aeruginosa PAO1]	3.27822e-06	9593.85	15597818	0.333333	0.666667
hypothetical protein PA3352 [Pseudomonas aeruginosa PAO1]	0.000440715	17245	15598548	0.333333	0.666667
hypothetical protein PA3413 [Pseudomonas aeruginosa PAO1]	0.00044754	10151	15598609	0.333333	0.666667
hypothetical protein PA3685 [Pseudomonas aeruginosa PAO1]	5.39348e-07	24165.5	15598881	0.333333	0.666667
hypothetical protein PA3691 [Pseudomonas aeruginosa PAO1]	2.63813e-05	14459.3	15598887	0.333333	0.666667
hypothetical protein PA4717 [Pseudomonas aeruginosa PAO1]	0.000239028	31840.6	15599911	0.333333	0.666667
hypothetical protein PA5103 [Pseudomonas aeruginosa PAO1]	1.74244e-09	37866.4	15600296	0.333333	0.666667
alginate biosynthesis regulatory protein AlgR [Pseudomonas aeruginosa PAO1]	0.000163071	27590.9	15600454	0.333333	0.666667
dimethylglycine catabolism protein DgcA [Pseudomonas aeruginosa PAO1]	0.00091988	75666.2	15600591	0.333333	0.666667
methionyl-tRNA formyltransferase [Pseudomonas aeruginosa PAO1]	2.68305e-05	33007.4	15595216	0.333333	0.333333
agmatine deiminase [Pseudomonas aeruginosa PAO1]	1.17002e-10	41165.4	15595489	0.333333	0.333333
N5-glutamine S-adenosyl-L-methionine-dependent methyltransferase [Pseudomonas aeruginosa PAO1]	3.73599e-06	34208	15596875	0.333333	0.333333
glycerophosphoryl diester phosphodiesterase [Pseudomonas aeruginosa PAO1]	1.07125e-09	41105.1	15597548	0.333333	0.333333
hypothetical protein PA3613 [Pseudomonas aeruginosa PAO1]	3.73623e-07	88324.2	15598809	0.333333	0.333333
ATP phosphoribosyltransferase [Pseudomonas aeruginosa PAO1]	1.80106e-06	22830.3	15599645	0.333333	0.333333
peptidyl-tRNA hydrolase [Pseudomonas aeruginosa PAO1]	0.000342468	20790.8	15599867	0.333333	0.333333
ABC transporter [Pseudomonas aeruginosa PAO1]	0.000345042	32845.9	15600275	0.333333	0.333333
hypothetical protein PA5289 [Pseudomonas aeruginosa PAO1]	5.56543e-05	9527.01	15600482	0.333333	0.333333
VgrG1 [Pseudomonas aeruginosa PAO1]	2.10879e-05	71968	15595289	0.333333	0
triphosphoribosyl-dephospho-CoA synthase [Pseudomonas aeruginosa PAO1]	0.000115378	30514.9	15595406	0.333333	0
cytosine deaminase [Pseudomonas aeruginosa PAO1]	0.000131432	47045.3	15595634	0.333333	0
dimethyladenosine transferase [Pseudomonas aeruginosa PAO1]	4.996e-14	30040	15595789	0.333333	0
transcriptional regulator PrtR [Pseudomonas aeruginosa PAO1]	2.90545e-12	28094.2	15595808	0.333333	0
transcriptional regulator ArgR [Pseudomonas aeruginosa PAO1]	0.000307218	36831.2	15596090	0.333333	0
hypothetical protein PA0926 [Pseudomonas aeruginosa PAO1]	6.91879e-05	15819.1	15596123	0.333333	0
hypothetical protein PA0976 [Pseudomonas aeruginosa PAO1]	0.0001729	23884.9	15596173	0.333333	0
hypothetical protein PA1160 [Pseudomonas aeruginosa PAO1]	0.00011217	14033.8	15596357	0.333333	0
recombination protein RecR [Pseudomonas aeruginosa PAO1]	3.76668e-07	21160.1	15596731	0.333333	0
aldehyde dehydrogenase [Pseudomonas aeruginosa PAO1]	5.91875e-05	81279.7	15596798	0.333333	0
enoyl-CoA hydratase [Pseudomonas aeruginosa PAO1]	0.000984788	29970.2	15597018	0.333333	0
hypothetical protein PA2242 [Pseudomonas aeruginosa PAO1]	0.00065233	39894.7	15597438	0.333333	0
muconate cycloisomerase I [Pseudomonas aeruginosa PAO1]	2.78374e-06	40021.2	15597705	0.333333	0
L-tryptophan:oxygen 2,3-oxidoreductase (decyclizing) KynA [Pseudomonas aeruginosa PAO1]	1.56249e-05	32910.6	15597775	0.333333	0
hypothetical protein PA2625 [Pseudomonas aeruginosa PAO1]	0.00010788	17513.9	15597821	0.333333	0
hypothetical protein PA2817 [Pseudomonas aeruginosa PAO1]	4.30795e-05	16125.9	15598013	0.333333	0
electron transfer flavoprotein-ubiquinone oxidoreductase [Pseudomonas aeruginosa PAO1]	0.000572503	59891.1	15598149	0.333333	0
3-deoxy-manno-octulosonate cytidylyltransferase [Pseudomonas aeruginosa PAO1]	1.12212e-05	27629.4	15598175	0.333333	0
soluble pyridine nucleotide transhydrogenase [Pseudomonas aeruginosa PAO1]	1.32399e-05	51129.2	15598187	0.333333	0
3-hydroxyisobutyrate dehydrogenase [Pseudomonas aeruginosa PAO1]	5.06033e-06	30888.1	15598508	0.333333	0
hypothetical protein PA3463 [Pseudomonas aeruginosa PAO1]	0.000772803	8692.39	15598659	0.333333	0
DNA mismatch repair protein MutS [Pseudomonas aeruginosa PAO1]	1.21778e-05	94918.7	15598816	0.333333	0
peptidyl-prolyl cis-trans isomerase, FkbP-type [Pseudomonas aeruginosa PAO1]	0.000484223	12636.6	15598912	0.333333	0
hypothetical protein PA3765 [Pseudomonas aeruginosa PAO1]	3.37503e-05	20890.7	15598960	0.333333	0
GTP-binding protein EngA [Pseudomonas aeruginosa PAO1]	1.16003e-07	54972.1	15598994	0.333333	0
(dimethylallyl)adenosine tRNA methylthiotransferase [Pseudomonas aeruginosa PAO1]	0.000397923	49946.6	15599175	0.333333	0
nicotinic acid mononucleotide adenylyltransferase [Pseudomonas aeruginosa PAO1]	1.16959e-07	23786.3	15599201	0.333333	0
exodeoxyribonuclease VII small subunit [Pseudomonas aeruginosa PAO1]	2.94693e-07	8967.46	15599237	0.333333	0
hypothetical protein PA4200 [Pseudomonas aeruginosa PAO1]	0.000527447	32376.5	15599395	0.333333	0
hypothetical protein PA4202 [Pseudomonas aeruginosa PAO1]	1.22332e-05	36759.4	15599397	0.333333	0
RoxS [Pseudomonas aeruginosa PAO1]	0.000517526	46708.5	15599690	0.333333	0
hypothetical protein PA4702 [Pseudomonas aeruginosa PAO1]	0.000394601	12939.6	15599896	0.333333	0
tRNA (uracil-5-)-methyltransferase [Pseudomonas aeruginosa PAO1]	5.47737e-08	41181.2	15599914	0.333333	0
hypothetical protein PA4795 [Pseudomonas aeruginosa PAO1]	3.08753e-06	13537	15599989	0.333333	0
urease subunit gamma [Pseudomonas aeruginosa PAO1]	1.51268e-08	10975.8	15600058	0.333333	0
hypothetical protein PA5226 [Pseudomonas aeruginosa PAO1]	0.000636993	11937.4	15600419	0.333333	0
hypothetical protein PA5335 [Pseudomonas aeruginosa PAO1]	2.29816e-13	31688.8	15600528	0.333333	0
ATP-dependent DNA helicase RecG [Pseudomonas aeruginosa PAO1]	5.21034e-05	76131.5	15600538	0.333333	0
hypothetical protein PA5381 [Pseudomonas aeruginosa PAO1]	4.03798e-05	13338.8	15600574	0.333333	0
hypothetical protein PA5472 [Pseudomonas aeruginosa PAO1]	4.49446e-09	29129.6	15600665	0.333333	0
hypothetical protein PA5542 [Pseudomonas aeruginosa PAO1]	1.03535e-06	45844.3	15600735	0.333333	0
hypothetical protein PA2621 [Pseudomonas aeruginosa PAO1]	6.91465e-06	9011.39	308154504	0.333333	0
fumarate hydratase [Pseudomonas aeruginosa PAO1]	4.28546e-13	48665.4	15599666	0	21.3333
ABC transporter ATP-binding protein [Pseudomonas aeruginosa PAO1]	7.32747e-14	61282.8	15599791	0	19
antioxidant protein [Pseudomonas aeruginosa PAO1]	1e-30	24149.6	15598646	0	18
adhesion protein [Pseudomonas aeruginosa PAO1]	8.88178e-15	34288.4	15597603	0	17
3-oxo-C12-homoserine lactone acylase PvdQ [Pseudomonas aeruginosa PAO1]	1.10745e-11	83988.1	15597581	0	16
pyochelin biosynthesis protein PchD [Pseudomonas aeruginosa PAO1]	7.66054e-14	59863.8	15599424	0	15.3333
hypothetical protein PA2410 [Pseudomonas aeruginosa PAO1]	1.9984e-14	31712.9	15597606	0	13.3333
hypothetical protein PA0335 [Pseudomonas aeruginosa PAO1]	3.9968e-14	24370.4	15595532	0	12.3333
protein PvdN [Pseudomonas aeruginosa PAO1]	2.13964e-10	47952	15597590	0	11.3333
hypothetical protein PA4328 [Pseudomonas aeruginosa PAO1]	7.31415e-12	34397.8	15599524	0	11
hypothetical protein PA3931 [Pseudomonas aeruginosa PAO1]	2.08777e-11	28084.3	15599126	0	10
hypothetical protein PA4657 [Pseudomonas aeruginosa PAO1]	3.65153e-10	35891.1	15599852	0	9.66667
osmotically inducible protein OsmC [Pseudomonas aeruginosa PAO1]	1.11022e-15	15599.8	15595257	0	9
PmbA protein [Pseudomonas aeruginosa PAO1]	3.20398e-10	47879.2	15599668	0	8.33333
sulfite reductase [Pseudomonas aeruginosa PAO1]	1e-30	62093.9	15597035	0	7.33333
hypothetical protein PA3250 [Pseudomonas aeruginosa PAO1]	5.10703e-14	38261.8	15598446	0	6.66667
superoxide dismutase [Pseudomonas aeruginosa PAO1]	4.05677e-07	22492.2	15599664	0	6.66667
periplasmic polyamine binding protein [Pseudomonas aeruginosa PAO1]	2.63151e-10	38957.3	15595492	0	6.33333
hypothetical protein PA2044 [Pseudomonas aeruginosa PAO1]	3.80229e-08	70040.6	15597240	0	6.33333
hypothetical protein PA2699 [Pseudomonas aeruginosa PAO1]	2.65343e-13	67863.5	15597895	0	6.33333
heme/hemoglobin uptake outer membrane receptor PhuR [Pseudomonas aeruginosa PAO1]	1.18612e-06	84673.2	15599904	0	6
pyocin S5 [Pseudomonas aeruginosa PAO1]	1.06569e-07	56040.4	15596182	0	5.66667
hemin degrading factor [Pseudomonas aeruginosa PAO1]	4.39929e-10	39033.2	15599903	0	5.66667
carbohydrate kinase [Pseudomonas aeruginosa PAO1]	1.24887e-08	54173.5	15598775	0	5.33333
SpoVR family protein [Pseudomonas aeruginosa PAO1]	5.44198e-11	60776.1	15595783	0	5
heme uptake outer membrane receptor HasR [Pseudomonas aeruginosa PAO1]	1.30229e-12	97803.8	15598604	0	5
hypothetical protein PA5229 [Pseudomonas aeruginosa PAO1]	1e-30	16860.6	15600422	0	5
hypothetical protein PA5359 [Pseudomonas aeruginosa PAO1]	3.33067e-15	16461.1	15600552	0	4.66667
amidotransferase [Pseudomonas aeruginosa PAO1]	1.11022e-15	27343.7	15596939	0	4.33333
N-formylglutamate amidohydrolase [Pseudomonas aeruginosa PAO1]	5.23269e-07	29804.9	15600284	0	4.33333
FMN oxidoreductase [Pseudomonas aeruginosa PAO1]	4.34641e-11	40293.9	15598918	0	4
hypothetical protein PA0250 [Pseudomonas aeruginosa PAO1]	3.05439e-06	15657.2	15595447	0	3.66667
cystathionine beta-synthase [Pseudomonas aeruginosa PAO1]	1.12034e-10	49140.4	15595596	0	3.66667
hypothetical protein PA1011 [Pseudomonas aeruginosa PAO1]	2.63789e-07	43029.6	15596208	0	3.66667
hypothetical protein PA1516 [Pseudomonas aeruginosa PAO1]	1.0049e-06	18884.5	15596713	0	3.66667
short-chain dehydrogenase [Pseudomonas aeruginosa PAO1]	2.84003e-08	32303.2	15598623	0	3.66667
hypothetical protein PA3455 [Pseudomonas aeruginosa PAO1]	3.79357e-07	58295.4	15598651	0	3.66667
oxidoreductase [Pseudomonas aeruginosa PAO1]	2.77556e-14	34781.8	15598990	0	3.66667
short-chain dehydrogenase [Pseudomonas aeruginosa PAO1]	3.21965e-14	27380.1	15596541	0	3.33333
hypothetical protein PA2033 [Pseudomonas aeruginosa PAO1]	2.91787e-05	33625.2	15597229	0	3.33333
hypothetical protein PA3130 [Pseudomonas aeruginosa PAO1]	2.01122e-06	16544.4	15598326	0	3.33333
leucine dehydrogenase [Pseudomonas aeruginosa PAO1]	4.40793e-08	35611.3	15598614	0	3.33333
hypothetical protein PA2412 [Pseudomonas aeruginosa PAO1]	6.61374e-09	8438.12	15597608	0	3
hypothetical protein PA2693 [Pseudomonas aeruginosa PAO1]	0.000236699	18919.7	15597889	0	3
short-chain dehydrogenase [Pseudomonas aeruginosa PAO1]	3.50031e-10	26175.5	15600343	0	3
hypothetical protein PA5271 [Pseudomonas aeruginosa PAO1]	1.22125e-14	8218.32	15600464	0	3
two-component response regulator AlgB [Pseudomonas aeruginosa PAO1]	8.26871e-06	49292.6	15600676	0	3
nonspecific ribonucleoside hydrolase [Pseudomonas aeruginosa PAO1]	4.10069e-10	37519	119167454	0	3
shikimate 5-dehydrogenase [Pseudomonas aeruginosa PAO1]	1.38958e-08	29466.2	15595223	0	2.66667
hypothetical protein PA0468 [Pseudomonas aeruginosa PAO1]	4.0808e-09	33573.9	15595665	0	2.66667
hypothetical protein PA2452, partial [Pseudomonas aeruginosa PAO1]	3.99458e-11	33941.3	15597648	0	2.66667
hypothetical protein PA4005 [Pseudomonas aeruginosa PAO1]	1e-30	13045.6	15599200	0	2.66667
Outer membrane protein OprG precursor [Pseudomonas aeruginosa PAO1]	4.44089e-16	25177.5	15599262	0	2.66667
hypothetical protein PA1358 [Pseudomonas aeruginosa PAO1]	1.39045e-10	14692.2	15596555	0	2.33333
L-ornithine N5-oxygenase [Pseudomonas aeruginosa PAO1]	7.72251e-08	49447.3	15597582	0	2.33333
pyoverdine synthetase F [Pseudomonas aeruginosa PAO1]	6.47261e-05	31019.9	15597592	0	2.33333
methionine sulfoxide reductase B [Pseudomonas aeruginosa PAO1]	2.74926e-06	14815	15598023	0	2.33333
hypothetical protein PA0094 [Pseudomonas aeruginosa PAO1]	0.000545999	16477.5	15595292	0	2
hypothetical protein PA0833 [Pseudomonas aeruginosa PAO1]	0.000820127	24698.2	15596030	0	2
B12-dependent methionine synthase [Pseudomonas aeruginosa PAO1]	4.09068e-09	134978	15597040	0	2
peptide synthase [Pseudomonas aeruginosa PAO1]	6.51356e-07	568831	15597598	0	2
hypothetical protein PA2451 [Pseudomonas aeruginosa PAO1]	1.73718e-05	21957.1	15597647	0	2
two-component response regulator, CopR [Pseudomonas aeruginosa PAO1]	4.92906e-11	25700.6	15598005	0	2
excinuclease ABC subunit B [Pseudomonas aeruginosa PAO1]	4.32337e-06	76020.6	15598334	0	2
phosphoenolpyruvate carboxylase [Pseudomonas aeruginosa PAO1]	5.53241e-06	97779.6	15598883	0	2
amidase [Pseudomonas aeruginosa PAO1]	6.06999e-06	60456.8	15599358	0	2
hypothetical protein PA5509 [Pseudomonas aeruginosa PAO1]	8.7101e-05	24826	15600702	0	2
hypothetical protein PA0040 [Pseudomonas aeruginosa PAO1]	2.47014e-11	63153	15595238	0	1.66667
transcriptional regulator [Pseudomonas aeruginosa PAO1]	2.24585e-06	19980.5	15595422	0	1.66667
glutamine amidotransferase [Pseudomonas aeruginosa PAO1]	1.44773e-12	26460.6	15595494	0	1.66667
DNA replication initiation factor [Pseudomonas aeruginosa PAO1]	9.1852e-10	26826	15596144	0	1.66667
hypothetical protein PA1200 [Pseudomonas aeruginosa PAO1]	3.0164e-06	24581.9	15596397	0	1.66667
hypothetical protein PA1353 [Pseudomonas aeruginosa PAO1]	1.37689e-08	15076.1	15596550	0	1.66667
hypothetical protein PA1618 [Pseudomonas aeruginosa PAO1]	2.95922e-08	15584.9	15596815	0	1.66667
ring-cleaving dioxygenase [Pseudomonas aeruginosa PAO1]	9.1669e-06	15363.5	15597220	0	1.66667
alcohol dehydrogenase [Pseudomonas aeruginosa PAO1]	2.4842e-10	38536.9	15597315	0	1.66667
protein PvdO [Pseudomonas aeruginosa PAO1]	0.000154373	31050.9	15597591	0	1.66667
hypothetical protein PA2733 [Pseudomonas aeruginosa PAO1]	0.000633871	20000.2	15597929	0	1.66667
hypothetical protein PA3674 [Pseudomonas aeruginosa PAO1]	3.60418e-06	14384.5	15598870	0	1.66667
hypothetical protein PA3998 [Pseudomonas aeruginosa PAO1]	7.25207e-08	10331.4	15599193	0	1.66667
hypothetical protein PA4438 [Pseudomonas aeruginosa PAO1]	5.78294e-07	41966.6	15599634	0	1.66667
dihydropteroate synthase [Pseudomonas aeruginosa PAO1]	0.000128954	30470.8	15599944	0	1.66667
hypothetical protein PA4767 [Pseudomonas aeruginosa PAO1]	1.17684e-13	15990.2	15599961	0	1.66667
ribosome biogenesis GTP-binding protein YsxC [Pseudomonas aeruginosa PAO1]	2.77821e-09	23771.3	15600685	0	1.66667
tryptophan synthase subunit alpha [Pseudomonas aeruginosa PAO1]	0.000281427	28470.7	15595233	0	1.33333
dihydrofolate reductase [Pseudomonas aeruginosa PAO1]	1.26905e-08	18191.5	15595547	0	1.33333
hypothetical protein PA0568 [Pseudomonas aeruginosa PAO1]	3.83145e-06	17671.6	15595765	0	1.33333
hypothetical protein PA0900 [Pseudomonas aeruginosa PAO1]	2.27519e-05	10633.9	15596097	0	1.33333
Trp repressor binding protein WrbA [Pseudomonas aeruginosa PAO1]	1.24117e-06	20749.6	15596146	0	1.33333
oxidoreductase [Pseudomonas aeruginosa PAO1]	2.13265e-08	36451.9	15596324	0	1.33333
L-malate dehydrogenase [Pseudomonas aeruginosa PAO1]	3.10324e-06	35661.5	15596449	0	1.33333
transcriptional regulator [Pseudomonas aeruginosa PAO1]	3.1987e-07	20294.3	15596480	0	1.33333
glutathione S-transferase [Pseudomonas aeruginosa PAO1]	0.0001177	22723.7	15596852	0	1.33333
hypothetical protein PA1677 [Pseudomonas aeruginosa PAO1]	3.63289e-05	21021	15596874	0	1.33333
hypothetical protein PA2260 [Pseudomonas aeruginosa PAO1]	2.27775e-05	28962.1	15597456	0	1.33333
hypothetical protein PA2373 [Pseudomonas aeruginosa PAO1]	0.000615672	71825.9	15597569	0	1.33333
hypothetical protein PA2455 [Pseudomonas aeruginosa PAO1]	1.88764e-06	20319.3	15597651	0	1.33333
transcriptional regulator [Pseudomonas aeruginosa PAO1]	0.000483673	31646.2	15598042	0	1.33333
transcriptional regulator [Pseudomonas aeruginosa PAO1]	4.74659e-05	25012.9	15598153	0	1.33333
hypothetical protein PA3010 [Pseudomonas aeruginosa PAO1]	1.11022e-16	19059	15598206	0	1.33333
heat-shock protein IbpA [Pseudomonas aeruginosa PAO1]	9.31245e-06	16572.6	15598322	0	1.33333
hypothetical protein PA3270 [Pseudomonas aeruginosa PAO1]	8.04912e-13	21887.5	15598466	0	1.33333
D-serine dehydratase [Pseudomonas aeruginosa PAO1]	3.74438e-05	48188.7	15598553	0	1.33333
leucyl aminopeptidase [Pseudomonas aeruginosa PAO1]	1.5141e-08	52298.9	15599026	0	1.33333
hypothetical protein PA3852 [Pseudomonas aeruginosa PAO1]	6.43929e-14	33957.4	15599047	0	1.33333
acyl-CoA dehydrogenase [Pseudomonas aeruginosa PAO1]	2.19597e-07	60300.5	15599167	0	1.33333
pyochelin biosynthetic protein PchG [Pseudomonas aeruginosa PAO1]	0.000558811	37672.8	15599420	0	1.33333
type 4 fimbrial biogenesis protein PilY1 [Pseudomonas aeruginosa PAO1]	2.74093e-09	126506	15599750	0	1.33333
urocanate hydratase [Pseudomonas aeruginosa PAO1]	5.11272e-07	61154.9	15600293	0	1.33333
homoserine kinase [Pseudomonas aeruginosa PAO1]	2.58499e-05	35352.3	15600688	0	1.33333
glucosamine-1-phosphate acetyltransferase/N-acetylglucosamine-1-phosphate uridyltransferase [Pseudomonas aeruginosa PAO1]	4.53674e-05	48821.6	15600745	0	1.33333
3-ketoacyl-ACP reductase [Pseudomonas aeruginosa PAO1]	0.000209225	25215	15595380	0	1
hypothetical protein PA0339 [Pseudomonas aeruginosa PAO1]	1.98437e-10	26510.8	15595536	0	1
transcriptional regulator [Pseudomonas aeruginosa PAO1]	1.03452e-07	23703.1	15595633	0	1
ferrichrome receptor FiuA [Pseudomonas aeruginosa PAO1]	6.81929e-05	88158.6	15595667	0	1
acetyltransferase [Pseudomonas aeruginosa PAO1]	3.80033e-07	16567.5	15595680	0	1
hypothetical protein PA0557 [Pseudomonas aeruginosa PAO1]	2.16831e-06	24395.9	15595754	0	1
30S ribosomal protein S21 [Pseudomonas aeruginosa PAO1]	3.33258e-07	8479.68	15595776	0	1
ATPase [Pseudomonas aeruginosa PAO1]	1.92542e-05	54549.9	15595854	0	1
hypothetical protein PA0808 [Pseudomonas aeruginosa PAO1]	5.65116e-05	17540.1	15596005	0	1
hypothetical protein PA0858 [Pseudomonas aeruginosa PAO1]	5.70811e-05	35397.8	15596055	0	1
hypothetical protein PA1029 [Pseudomonas aeruginosa PAO1]	0.000643874	10587.7	15596226	0	1
transcriptional regulator FleQ [Pseudomonas aeruginosa PAO1]	1.77126e-07	55242.6	15596294	0	1
hypothetical protein PA1604 [Pseudomonas aeruginosa PAO1]	0.000404073	34565.4	15596801	0	1
GTP cyclohydrolase I [Pseudomonas aeruginosa PAO1]	0.000756777	20223.3	15596871	0	1
cis/trans isomerase [Pseudomonas aeruginosa PAO1]	5.20698e-06	86463.6	15597043	0	1
glutathione S-transferase [Pseudomonas aeruginosa PAO1]	9.26002e-09	23425.9	15597087	0	1
transcriptional regulator [Pseudomonas aeruginosa PAO1]	0.000139472	23712.2	15597216	0	1
hypothetical protein PA2331 [Pseudomonas aeruginosa PAO1]	0.000492717	19892.3	15597527	0	1
hypothetical protein PA2405 [Pseudomonas aeruginosa PAO1]	1.25689e-05	11417.8	15597601	0	1
hypothetical protein PA2668 [Pseudomonas aeruginosa PAO1]	9.06183e-09	7792.8	15597864	0	1
thiopurine S-methyltransferase [Pseudomonas aeruginosa PAO1]	2.04434e-07	24859.7	15598028	0	1
hypothetical protein PA2852 [Pseudomonas aeruginosa PAO1]	8.0864e-06	42759.8	15598048	0	1
hypothetical protein PA3012 [Pseudomonas aeruginosa PAO1]	0.000427589	14107.2	15598208	0	1
lipid kinase [Pseudomonas aeruginosa PAO1]	2.94867e-06	31485.5	15598219	0	1
hypothetical protein PA3618 [Pseudomonas aeruginosa PAO1]	2.82508e-06	17703.9	15598814	0	1
hypothetical protein PA4543 [Pseudomonas aeruginosa PAO1]	0.000119442	26031	15599739	0	1
hypothetical protein PA4643 [Pseudomonas aeruginosa PAO1]	2.5091e-13	17813.4	15599838	0	1
hypothetical protein PA4722 [Pseudomonas aeruginosa PAO1]	0.000353921	42540.9	15599916	0	1
cAMP phosphodiesterase [Pseudomonas aeruginosa PAO1]	4.61032e-06	30497.4	15600162	0	1
glycosyl transferase family protein [Pseudomonas aeruginosa PAO1]	2.96313e-10	42171.2	15600197	0	1
ABC transporter [Pseudomonas aeruginosa PAO1]	5.39819e-06	35474.1	15600289	0	1
hypothetical protein PA5237 [Pseudomonas aeruginosa PAO1]	0.000117945	54586.2	15600430	0	1
ATP synthase F0F1 subunit C [Pseudomonas aeruginosa PAO1]	0.00068702	8602.71	15600752	0	1
arginine/ornithine succinyltransferase AI subunit [Pseudomonas aeruginosa PAO1]	9.40245e-06	36907.7	15596093	0	0.666667
hypothetical protein PA0941 [Pseudomonas aeruginosa PAO1]	2.52391e-05	8279.4	15596138	0	0.666667
glutathione S-transferase [Pseudomonas aeruginosa PAO1]	0.000376071	24511.6	15596230	0	0.666667
flagellar synthesis regulator FleN [Pseudomonas aeruginosa PAO1]	3.19025e-05	30018	15596651	0	0.666667
hypothetical protein PA2529 [Pseudomonas aeruginosa PAO1]	9.19265e-13	52649.3	15597725	0	0.666667
hypothetical protein PA2702 [Pseudomonas aeruginosa PAO1]	0.000736076	17646	15597898	0	0.666667
glutamate carboxypeptidase [Pseudomonas aeruginosa PAO1]	1.68661e-06	43981.2	15597983	0	0.666667
glutathione peroxidase [Pseudomonas aeruginosa PAO1]	1.03665e-06	17648.2	15598022	0	0.666667
precorrin-8X methylmutase [Pseudomonas aeruginosa PAO1]	0.000530312	21636.3	15598101	0	0.666667
hypothetical protein PA3046 [Pseudomonas aeruginosa PAO1]	0.000143357	13016.5	15598242	0	0.666667
histidinol-phosphate aminotransferase [Pseudomonas aeruginosa PAO1]	0.000111776	39458.5	15598361	0	0.666667
3-demethylubiquinone-9 3-methyltransferase [Pseudomonas aeruginosa PAO1]	1.03713e-07	25843.2	15598367	0	0.666667
hypothetical protein PA3224 [Pseudomonas aeruginosa PAO1]	2.04083e-07	11423	15598420	0	0.666667
molybdopterin-binding protein [Pseudomonas aeruginosa PAO1]	7.4451e-08	7581.23	15598637	0	0.666667
hypothetical protein PA3539 [Pseudomonas aeruginosa PAO1]	2.20279e-06	29542.1	15598735	0	0.666667
hypothetical protein PA3978 [Pseudomonas aeruginosa PAO1]	4.08848e-06	19623.9	15599173	0	0.666667
riboflavin synthase subunit alpha [Pseudomonas aeruginosa PAO1]	0.000135082	23454.4	15599250	0	0.666667
hypothetical protein PA5083 [Pseudomonas aeruginosa PAO1]	0.000443072	12550.6	15600276	0	0.666667
hypothetical protein PA5269 [Pseudomonas aeruginosa PAO1]	5.29404e-06	10090.8	15600462	0	0.666667
Anaerobically-induced outer membrane porin OprE precursor [Pseudomonas aeruginosa PAO1]	1.98375e-11	49636.9	15595488	0	0.333333
hypothetical protein PA0318 [Pseudomonas aeruginosa PAO1]	0.000786607	23828.5	15595515	0	0.333333
hypothetical protein PA0329 [Pseudomonas aeruginosa PAO1]	1.36435e-11	11766	15595526	0	0.333333
twitching motility protein PilU [Pseudomonas aeruginosa PAO1]	1.51032e-05	42506.1	15595593	0	0.333333
Holliday junction resolvase-like protein [Pseudomonas aeruginosa PAO1]	0.000182454	15945.2	15595601	0	0.333333
methylesterase [Pseudomonas aeruginosa PAO1]	6.23196e-07	37213.7	15595611	0	0.333333
transcriptional regulator [Pseudomonas aeruginosa PAO1]	7.30577e-07	20354.7	15595672	0	0.333333
hydrolase [Pseudomonas aeruginosa PAO1]	8.41912e-05	24216.8	15595759	0	0.333333
two-component response regulator [Pseudomonas aeruginosa PAO1]	0.000409071	22886.2	15595798	0	0.333333
two-component response regulator [Pseudomonas aeruginosa PAO1]	1.50404e-05	24416.1	15595953	0	0.333333
2-methylcitrate dehydratase [Pseudomonas aeruginosa PAO1]	1.66969e-05	54847.2	15595989	0	0.333333
hypothetical protein PA1040 [Pseudomonas aeruginosa PAO1]	2.0767e-08	18709.5	15596237	0	0.333333
hypothetical protein PA1139 [Pseudomonas aeruginosa PAO1]	8.9303e-10	29317.6	15596336	0	0.333333
rRNA methyltransferase [Pseudomonas aeruginosa PAO1]	6.82839e-05	29625.3	15596358	0	0.333333
PhoP/Q and low Mg2+ inducible outer membrane protein H1 [Pseudomonas aeruginosa PAO1]	0.000350977	21560.9	15596375	0	0.333333
phosphonoacetaldehyde hydrolase [Pseudomonas aeruginosa PAO1]	0.000217466	29910.1	15596508	0	0.333333
amino acid ABC transporter ATP binding protein [Pseudomonas aeruginosa PAO1]	7.97307e-05	26898.8	15596536	0	0.333333
hypothetical protein PA1558 [Pseudomonas aeruginosa PAO1]	0.000201045	22576.8	15596755	0	0.333333
3-hydroxyisobutyrate dehydrogenase [Pseudomonas aeruginosa PAO1]	0.00044095	30757.3	15596773	0	0.333333
tRNA 2-selenouridine synthase [Pseudomonas aeruginosa PAO1]	0.00037776	41819.4	15596840	0	0.333333
aminotransferase [Pseudomonas aeruginosa PAO1]	7.37182e-06	43284.6	15596851	0	0.333333
hypothetical protein PA1852 [Pseudomonas aeruginosa PAO1]	0.000641533	9963.93	15597049	0	0.333333
hypothetical protein PA1934 [Pseudomonas aeruginosa PAO1]	5.45758e-09	13113.7	15597130	0	0.333333
hypothetical protein PA1994 [Pseudomonas aeruginosa PAO1]	0.000102083	21547.8	15597190	0	0.333333
hypothetical protein PA2034 [Pseudomonas aeruginosa PAO1]	0.000156871	24509.9	15597230	0	0.333333
hypothetical protein PA2381 [Pseudomonas aeruginosa PAO1]	8.59038e-07	8904.43	15597577	0	0.333333
hypothetical protein PA2457 [Pseudomonas aeruginosa PAO1]	6.27437e-05	36081	15597653	0	0.333333
hypothetical protein PA2458, partial [Pseudomonas aeruginosa PAO1]	2.56931e-07	41236.6	15597654	0	0.333333
hypothetical protein PA2530 [Pseudomonas aeruginosa PAO1]	1.75979e-08	48929.7	15597726	0	0.333333
hypothetical protein PA2703 [Pseudomonas aeruginosa PAO1]	1.39344e-07	8514.21	15597899	0	0.333333
glutathione S-transferase [Pseudomonas aeruginosa PAO1]	5.79324e-06	23389.8	15598009	0	0.333333
organic hydroperoxide resistance protein [Pseudomonas aeruginosa PAO1]	1.49871e-05	14513.5	15598046	0	0.333333
UDP-N-acetylenolpyruvoylglucosamine reductase [Pseudomonas aeruginosa PAO1]	0.00025385	37604.8	15598173	0	0.333333
23S rRNA m(2)G2445 methyltransferase [Pseudomonas aeruginosa PAO1]	0.000147935	81104.8	15598244	0	0.333333
tRNA pseudouridine synthase A [Pseudomonas aeruginosa PAO1]	0.000369196	31463.3	15598310	0	0.333333
N-ethylammeline chlorohydrolase [Pseudomonas aeruginosa PAO1]	0.000645285	48463	15598366	0	0.333333
hypothetical protein PA3461 [Pseudomonas aeruginosa PAO1]	0.000208384	43267.9	15598657	0	0.333333
glycerol-3-phosphate dehydrogenase [Pseudomonas aeruginosa PAO1]	9.39254e-05	57099.8	15598780	0	0.333333
hypothetical protein PA3675 [Pseudomonas aeruginosa PAO1]	0.0004987	23630.4	15598871	0	0.333333
hypothetical protein PA3767 [Pseudomonas aeruginosa PAO1]	0.000964538	19925.3	15598962	0	0.333333
S-adenosylmethionine--tRNA ribosyltransferase-isomerase [Pseudomonas aeruginosa PAO1]	4.08925e-08	38136.8	15599019	0	0.333333
amino acid-binding protein [Pseudomonas aeruginosa PAO1]	2.5683e-06	37019.9	15599053	0	0.333333
ABC transporter [Pseudomonas aeruginosa PAO1]	3.57262e-05	34700.7	15599084	0	0.333333
Fe(III) dicitrate transporter FecA [Pseudomonas aeruginosa PAO1]	3.94391e-07	85415.4	15599096	0	0.333333
two-component response regulator RocA1 [Pseudomonas aeruginosa PAO1]	1.92117e-07	22981.4	15599143	0	0.333333
GTP cyclohydrolase II [Pseudomonas aeruginosa PAO1]	5.13256e-12	22085.2	15599242	0	0.333333
2,5-diketo-D-gluconate reductase B [Pseudomonas aeruginosa PAO1]	0.000674658	29528.5	15599362	0	0.333333
exonuclease I [Pseudomonas aeruginosa PAO1]	3.3412e-05	55415.2	15599512	0	0.333333
glutathione S-transferase [Pseudomonas aeruginosa PAO1]	4.45868e-05	23774	15599597	0	0.333333
AlgW protein [Pseudomonas aeruginosa PAO1]	0.000541965	40974.7	15599642	0	0.333333
phosphoryl carrier protein [Pseudomonas aeruginosa PAO1]	0.00025926	9695.92	15599662	0	0.333333
hypothetical protein PA4476 [Pseudomonas aeruginosa PAO1]	0.000107842	138963	15599672	0	0.333333
hydroxylase [Pseudomonas aeruginosa PAO1]	1.34083e-05	25600.1	15599711	0	0.333333
Outer membrane lipoprotein OmlA precursor [Pseudomonas aeruginosa PAO1]	6.31188e-07	19382.7	15599959	0	0.333333
PmrA: two-component regulator system response regulator PmrA [Pseudomonas aeruginosa PAO1]	8.56448e-10	24379.1	15599970	0	0.333333
hypothetical protein PA4866 [Pseudomonas aeruginosa PAO1]	2.78976e-07	18731.5	15600059	0	0.333333
imidazoleglycerol-phosphate dehydratase [Pseudomonas aeruginosa PAO1]	9.12018e-05	21923.1	15600336	0	0.333333
O-antigen acetylase [Pseudomonas aeruginosa PAO1]	0.000650856	73650.8	15600431	0	0.333333
hypothetical protein PA5357 [Pseudomonas aeruginosa PAO1]	4.71867e-11	19500	15600550	0	0.333333
acetyltransferase [Pseudomonas aeruginosa PAO1]	0.000431839	16998.4	15600625	0	0.333333
hypothetical protein PA5481 [Pseudomonas aeruginosa PAO1]	0.000377043	17354.6	15600674	0	0.333333
